# Supplementary material for: Influence of COVID-19 confinement on students’ performance in higher education
Source: PLoS One. 2020 Oct 9;15(10):e0239490. doi: 10.1371/journal.pone.0239490 (PMC7546684; doi:10.1371/journal.pone.0239490)
Supplement: S1 Data — (XLSX) [file pone.0239490.s001.xlsx]

## Sheet: Water Treatment
							89	Theory MA-T
							90	Theory OA-T
							112	Problems MA-T
							115	Problems OA-T
id_alumno	Examen	Timestamp	Date	Hour	Grade
2323	89	2018-02-28 12:45:44	2018-02-28	12:45:44	1.5625	4.71065
2323	89	2018-02-28 12:54:22	2018-02-28	12:54:22	3.4375
2323	89	2018-02-28 12:58:21	2018-02-28	12:58:21	8.125
2323	89	2018-02-28 18:27:42	2018-02-28	18:27:42	5.3125
2323	89	2018-02-28 18:29:53	2018-02-28	18:29:53	6.25
2323	89	2018-02-28 18:31:29	2018-02-28	18:31:29	6.25
2323	89	2018-02-28 18:33:20	2018-02-28	18:33:20	8.125
2323	89	2018-05-23 03:03:50	2018-05-23	03:03:50	0
2323	89	2018-05-23 03:19:40	2018-05-23	03:19:40
2323	89	2018-05-23 03:34:56	2018-05-23	03:34:56	3.33333
2324	89	2018-02-28 12:46:28	2018-02-28	12:46:28	6.66667	4.56597
2324	89	2018-02-28 21:44:04	2018-02-28	21:44:04	3.33333
2324	89	2018-02-28 21:54:27	2018-02-28	21:54:27	4.16667
2324	89	2018-02-28 22:07:23	2018-02-28	22:07:23
2324	89	2018-02-28 22:15:14	2018-02-28	22:15:14	4.16667
2324	89	2018-02-28 22:18:54	2018-02-28	22:18:54
2324	89	2018-02-28 22:23:45	2018-02-28	22:23:45
2324	89	2018-02-28 22:30:02	2018-02-28	22:30:02
2324	89	2018-05-11 19:05:37	2018-05-11	19:05:37	5.3125
2324	89	2018-05-11 19:15:55	2018-05-11	19:15:55	7.1875
2324	89	2018-05-14 23:34:42	2018-05-14	23:34:42	1.66667
2324	89	2018-05-14 23:48:00	2018-05-14	23:48:00
2324	89	2018-05-15 22:43:22	2018-05-15	22:43:22	3.4375
2324	89	2018-05-15 22:48:20	2018-05-15	22:48:20	3.33333
2324	89	2018-05-15 22:54:58	2018-05-15	22:54:58	0.625
2324	89	2018-05-15 22:58:34	2018-05-15	22:58:34	4.375
2324	89	2018-05-21 23:46:23	2018-05-21	23:46:23	5.3125
2324	89	2018-05-21 23:54:07	2018-05-21	23:54:07	6.25
2324	89	2018-05-22 00:24:23	2018-05-22	00:24:23	4.375
2324	89	2018-05-22 00:27:23	2018-05-22	00:27:23	7.1875
2324	89	2018-05-22 00:29:47	2018-05-22	00:29:47	8.125
2324	89	2018-05-22 23:18:07	2018-05-22	23:18:07	4.16667
2324	89	2018-05-22 23:21:40	2018-05-22	23:21:40	2.5
2325	89	2018-02-28 12:46:32	2018-02-28	12:46:32	5	5.91797
2325	89	2018-03-01 01:32:56	2018-03-01	01:32:56
2325	89	2018-03-01 01:36:41	2018-03-01	01:36:41	5
2325	89	2018-03-01 01:39:57	2018-03-01	01:39:57	4.16667
2325	89	2018-03-01 01:42:57	2018-03-01	01:42:57	5
2325	89	2018-03-01 01:44:43	2018-03-01	01:44:43	6.66667
2325	89	2018-05-19 22:14:43	2018-05-19	22:14:43	0
2325	89	2018-05-19 22:19:38	2018-05-19	22:19:38	6.25
2325	89	2018-05-19 22:22:08	2018-05-19	22:22:08	8.125
2325	89	2018-05-19 22:25:05	2018-05-19	22:25:05	6.25
2325	89	2018-05-19 22:27:51	2018-05-19	22:27:51	4.16667
2325	89	2018-05-21 02:31:07	2018-05-21	02:31:07	7.1875
2325	89	2018-05-21 02:32:56	2018-05-21	02:32:56	6.25
2325	89	2018-05-21 02:34:39	2018-05-21	02:34:39	8.125
2325	89	2018-05-21 02:36:30	2018-05-21	02:36:30	8.125
2325	89	2018-05-22 20:29:20	2018-05-22	20:29:20	8.125
2325	89	2018-05-22 20:40:08	2018-05-22	20:40:08	6.25
2326	89	2018-02-28 12:46:30	2018-02-28	12:46:30	8.125	7.04942
2326	89	2018-02-28 21:08:18	2018-02-28	21:08:18	3.33333
2326	89	2018-02-28 21:16:01	2018-02-28	21:16:01	5
2326	89	2018-02-28 21:19:50	2018-02-28	21:19:50	8.125
2326	89	2018-02-28 21:23:14	2018-02-28	21:23:14	8.125
2326	89	2018-02-28 21:27:13	2018-02-28	21:27:13	5.3125
2326	89	2018-02-28 21:30:19	2018-02-28	21:30:19	4.16667
2326	89	2018-02-28 21:32:29	2018-02-28	21:32:29	7.5
2326	89	2018-02-28 21:33:50	2018-02-28	21:33:50	8.33333
2326	89	2018-02-28 21:35:39	2018-02-28	21:35:39	7.1875
2326	89	2018-02-28 21:37:51	2018-02-28	21:37:51	10
2326	89	2018-02-28 21:39:16	2018-02-28	21:39:16	7.5
2326	89	2018-02-28 21:40:40	2018-02-28	21:40:40	8.33333
2326	89	2018-02-28 21:44:51	2018-02-28	21:44:51	6.66667
2326	89	2018-02-28 21:46:18	2018-02-28	21:46:18	9.0625
2326	89	2018-02-28 21:47:14	2018-02-28	21:47:14	1.66667
2326	89	2018-02-28 21:49:14	2018-02-28	21:49:14	7.1875
2326	89	2018-02-28 21:50:14	2018-02-28	21:50:14	8.125
2326	89	2018-02-28 21:51:41	2018-02-28	21:51:41	8.125
2326	89	2018-02-28 21:53:25	2018-02-28	21:53:25	9.0625
2326	89	2018-02-28 21:54:18	2018-02-28	21:54:18	9.0625
2326	89	2018-02-28 22:00:32	2018-02-28	22:00:32	1.66667
2326	89	2018-02-28 23:24:36	2018-02-28	23:24:36	5
2326	89	2018-03-01 09:41:39	2018-03-01	09:41:39	6.66667
2326	89	2018-05-12 19:53:43	2018-05-12	19:53:43	6.66667
2326	89	2018-05-12 19:57:01	2018-05-12	19:57:01	7.5
2326	89	2018-05-12 20:00:07	2018-05-12	20:00:07	6.66667
2326	89	2018-05-12 20:04:13	2018-05-12	20:04:13	10
2326	89	2018-05-12 20:05:34	2018-05-12	20:05:34	8.125
2326	89	2018-05-12 20:07:48	2018-05-12	20:07:48	9.0625
2326	89	2018-05-12 20:09:27	2018-05-12	20:09:27	8.125
2326	89	2018-05-12 20:10:48	2018-05-12	20:10:48	9.0625
2326	89	2018-05-12 20:12:56	2018-05-12	20:12:56	10
2326	89	2018-05-12 20:14:05	2018-05-12	20:14:05	1.66667
2326	89	2018-05-12 20:16:59	2018-05-12	20:16:59	5
2326	89	2018-05-12 20:19:49	2018-05-12	20:19:49	8.125
2326	89	2018-05-12 20:21:13	2018-05-12	20:21:13	9.0625
2326	89	2018-05-12 20:23:17	2018-05-12	20:23:17	9.0625
2326	89	2018-05-13 20:57:30	2018-05-13	20:57:30	10
2326	89	2018-05-17 16:23:56	2018-05-17	16:23:56	4.16667
2326	89	2018-05-17 16:46:59	2018-05-17	16:46:59	5
2326	89	2018-05-20 21:32:09	2018-05-20	21:32:09	6.66667
2326	89	2018-05-20 21:41:36	2018-05-20	21:41:36	5.83333
2327	89	2018-02-28 12:46:27	2018-02-28	12:46:27	9.16667	6.85105
2327	89	2018-02-28 17:50:49	2018-02-28	17:50:49	8.33333
2327	89	2018-02-28 18:28:04	2018-02-28	18:28:04	9.16667
2327	89	2018-02-28 18:37:22	2018-02-28	18:37:22	10
2327	89	2018-02-28 19:05:34	2018-02-28	19:05:34	0
2327	89	2018-02-28 19:07:58	2018-02-28	19:07:58	2.22222
2327	89	2018-02-28 19:10:15	2018-02-28	19:10:15	3.33333
2327	89	2018-02-28 19:30:28	2018-02-28	19:30:28	10
2327	89	2018-02-28 19:40:03	2018-02-28	19:40:03	10
2327	89	2018-03-01 09:36:17	2018-03-01	09:36:17	9.16667
2327	89	2018-05-09 17:43:25	2018-05-09	17:43:25	9.16667
2327	89	2018-05-09 17:46:42	2018-05-09	17:46:42	10
2327	89	2018-05-09 17:48:36	2018-05-09	17:48:36	2.5
2327	89	2018-05-09 17:50:39	2018-05-09	17:50:39	2.5
2327	89	2018-05-09 17:50:48	2018-05-09	17:50:48	2.5
2327	89	2018-05-09 17:59:56	2018-05-09	17:59:56	3.4375
2327	89	2018-05-09 18:01:36	2018-05-09	18:01:36	5.3125
2327	89	2018-05-09 18:02:31	2018-05-09	18:02:31	9.0625
2327	89	2018-05-14 18:33:07	2018-05-14	18:33:07	2.5
2327	89	2018-05-14 18:47:23	2018-05-14	18:47:23	5.3125
2327	89	2018-05-17 20:05:26	2018-05-17	20:05:26	5.3125
2327	89	2018-05-19 12:30:25	2018-05-19	12:30:25	8.125
2327	89	2018-05-22 13:50:54	2018-05-22	13:50:54	8.125
2327	89	2018-05-22 13:55:15	2018-05-22	13:55:15	7.1875
2327	89	2018-05-22 17:04:09	2018-05-22	17:04:09	8.125
2327	89	2018-05-22 18:13:26	2018-05-22	18:13:26	10
2327	89	2018-05-22 18:15:20	2018-05-22	18:15:20	10
2327	89	2018-05-22 18:17:16	2018-05-22	18:17:16	8.125
2327	89	2018-05-22 20:09:33	2018-05-22	20:09:33	10
2328	89	2018-02-28 12:46:31	2018-02-28	12:46:31	10	7.37351
2328	89	2018-02-28 18:47:05	2018-02-28	18:47:05	10
2328	89	2018-02-28 18:53:17	2018-02-28	18:53:17	10
2328	89	2018-02-28 18:57:09	2018-02-28	18:57:09	10
2328	89	2018-02-28 19:00:14	2018-02-28	19:00:14	10
2328	89	2018-02-28 19:02:52	2018-02-28	19:02:52	10
2328	89	2018-02-28 19:05:57	2018-02-28	19:05:57
2328	89	2018-02-28 19:07:58	2018-02-28	19:07:58	3.33333
2328	89	2018-02-28 19:09:50	2018-02-28	19:09:50	9.0625
2328	89	2018-05-18 19:37:12	2018-05-18	19:37:12	2.5
2328	89	2018-05-18 19:43:08	2018-05-18	19:43:08	2.5
2328	89	2018-05-19 22:14:58	2018-05-19	22:14:58	3.33333
2328	89	2018-05-19 22:19:08	2018-05-19	22:19:08	6.66667
2328	89	2018-05-19 22:23:31	2018-05-19	22:23:31	8.33333
2328	89	2018-05-19 22:27:41	2018-05-19	22:27:41	7.5
2329	89	2018-02-28 12:46:34	2018-02-28	12:46:34	6.66667	8.45238
2329	89	2018-02-28 17:56:12	2018-02-28	17:56:12	9.16667
2329	89	2018-02-28 18:16:47	2018-02-28	18:16:47	9.16667
2329	89	2018-05-11 21:51:49	2018-05-11	21:51:49	8.33333
2329	89	2018-05-12 17:12:40	2018-05-12	17:12:40	10
2329	89	2018-05-13 10:59:06	2018-05-13	10:59:06	8.33333
2329	89	2018-05-13 11:07:34	2018-05-13	11:07:34	7.5
2330	89	2018-02-28 12:46:29	2018-02-28	12:46:29	8.33333	8.33333
2331	89	2018-02-28 12:46:46	2018-02-28	12:46:46	9.16667	5.46007
2331	89	2018-02-28 12:55:00	2018-02-28	12:55:00	0
2331	89	2018-02-28 13:01:27	2018-02-28	13:01:27	0.833333
2331	89	2018-05-11 18:02:29	2018-05-11	18:02:29	8.33333
2331	89	2018-05-21 12:42:37	2018-05-21	12:42:37	3.4375
2331	89	2018-05-22 17:10:36	2018-05-22	17:10:36	5.3125
2331	89	2018-05-22 17:15:59	2018-05-22	17:15:59	2.5
2331	89	2018-05-22 17:16:28	2018-05-22	17:16:28	4.375
2331	89	2018-05-22 17:16:39	2018-05-22	17:16:39	6.25
2331	89	2018-05-22 17:20:07	2018-05-22	17:20:07	7.1875
2331	89	2018-06-20 12:58:38	2018-06-20	12:58:38	8.125
2331	89	2018-06-20 13:04:28	2018-06-20	13:04:28	10
2332	89	2018-02-28 12:46:34	2018-02-28	12:46:34	10	8.875
2332	89	2018-02-28 19:48:46	2018-02-28	19:48:46	9.0625
2332	89	2018-05-15 12:46:25	2018-05-15	12:46:25	7.1875
2332	89	2018-05-18 00:20:09	2018-05-18	00:20:09	10
2332	89	2018-06-14 13:45:18	2018-06-14	13:45:18	8.125
2333	89	2018-02-28 12:46:29	2018-02-28	12:46:29	8.125	5.75
2333	89	2018-02-28 16:24:06	2018-02-28	16:24:06	10
2333	89	2018-02-28 16:34:25	2018-02-28	16:34:25	7.5
2333	89	2018-02-28 16:37:48	2018-02-28	16:37:48	5
2333	89	2018-02-28 16:44:26	2018-02-28	16:44:26	2.5
2333	89	2018-02-28 16:48:24	2018-02-28	16:48:24	4.16667
2333	89	2018-02-28 16:48:32	2018-02-28	16:48:32	6.66667
2333	89	2018-02-28 16:48:41	2018-02-28	16:48:41	0
2333	89	2018-02-28 16:51:54	2018-02-28	16:51:54	5
2333	89	2018-02-28 16:53:47	2018-02-28	16:53:47
2333	89	2018-02-28 16:55:52	2018-02-28	16:55:52	5.83333
2333	89	2018-05-10 11:04:58	2018-05-10	11:04:58	8.125
2333	89	2018-05-13 13:11:51	2018-05-13	13:11:51	1.66667
2333	89	2018-05-16 17:10:19	2018-05-16	17:10:19	5
2333	89	2018-05-17 19:22:33	2018-05-17	19:22:33	6.66667
2333	89	2018-05-22 12:46:22	2018-05-22	12:46:22	10
2334	89	2018-02-28 12:46:26	2018-02-28	12:46:26	7.5	4.98264
2334	89	2018-03-01 09:47:22	2018-03-01	09:47:22	8.125
2334	89	2018-03-01 10:07:09	2018-03-01	10:07:09	1.11111
2334	89	2018-05-15 18:47:09	2018-05-15	18:47:09	0
2334	89	2018-05-15 18:52:25	2018-05-15	18:52:25	3.4375
2334	89	2018-05-19 23:13:08	2018-05-19	23:13:08	8.125
2334	89	2018-05-21 23:59:09	2018-05-21	23:59:09	3.4375
2334	89	2018-05-22 21:18:21	2018-05-22	21:18:21	8.125
2335	89	2018-02-28 12:46:25	2018-02-28	12:46:25	1.66667	5.78993
2335	89	2018-02-28 12:53:15	2018-02-28	12:53:15	9.0625
2335	89	2018-03-01 09:58:36	2018-03-01	09:58:36	7.1875
2335	89	2018-03-01 10:05:57	2018-03-01	10:05:57	10
2335	89	2018-03-01 10:11:46	2018-03-01	10:11:46	5
2335	89	2018-03-01 10:14:45	2018-03-01	10:14:45	9.0625
2335	89	2018-03-01 10:17:10	2018-03-01	10:17:10	3.33333
2335	89	2018-03-01 10:20:05	2018-03-01	10:20:05	10
2335	89	2018-03-01 10:24:20	2018-03-01	10:24:20	10
2335	89	2018-05-20 22:58:50	2018-05-20	22:58:50
2335	89	2018-05-22 19:00:06	2018-05-22	19:00:06
2335	89	2018-05-22 19:03:42	2018-05-22	19:03:42
2335	89	2018-05-22 23:08:43	2018-05-22	23:08:43
2335	89	2018-05-22 23:14:19	2018-05-22	23:14:19	1.66667
2335	89	2018-05-22 23:22:21	2018-05-22	23:22:21	0.833333
2335	89	2018-05-22 23:24:34	2018-05-22	23:24:34	1.66667
2335	89	2018-05-22 23:24:36	2018-05-22	23:24:36
2335	89	2018-05-22 23:28:06	2018-05-22	23:28:06
2335	89	2018-05-22 23:28:54	2018-05-22	23:28:54
2335	89	2018-05-23 02:55:22	2018-05-23	02:55:22
2336	89	2018-02-28 12:47:51	2018-02-28	12:47:51	5	6.59091
2336	89	2018-02-28 12:56:27	2018-02-28	12:56:27	4.16667
2336	89	2018-05-21 13:49:39	2018-05-21	13:49:39	4.16667
2336	89	2018-05-21 13:54:03	2018-05-21	13:54:03	5
2336	89	2018-05-21 13:54:10	2018-05-21	13:54:10	7.5
2336	89	2018-05-21 13:54:17	2018-05-21	13:54:17
2336	89	2018-05-21 13:58:40	2018-05-21	13:58:40	5.83333
2336	89	2018-05-21 14:02:18	2018-05-21	14:02:18	6.66667
2336	89	2018-05-21 14:05:21	2018-05-21	14:05:21	7.5
2336	89	2018-05-21 14:08:06	2018-05-21	14:08:06	8.33333
2336	89	2018-05-21 14:11:20	2018-05-21	14:11:20	9.16667
2336	89	2018-05-22 10:12:05	2018-05-22	10:12:05	9.16667
2337	89	2018-02-28 12:53:22	2018-02-28	12:53:22	10	4.78554
2337	89	2018-02-28 17:50:58	2018-02-28	17:50:58	6.25
2337	89	2018-03-01 06:37:43	2018-03-01	06:37:43	7.1875
2337	89	2018-03-01 07:39:41	2018-03-01	07:39:41	4.375
2337	89	2018-03-01 07:47:25	2018-03-01	07:47:25
2337	89	2018-03-01 07:52:11	2018-03-01	07:52:11
2337	89	2018-03-01 08:02:34	2018-03-01	08:02:34	0
2337	89	2018-03-01 08:07:48	2018-03-01	08:07:48	5.3125
2337	89	2018-03-01 08:10:56	2018-03-01	08:10:56	0
2337	89	2018-03-01 08:16:26	2018-03-01	08:16:26	0
2337	89	2018-03-01 08:18:50	2018-03-01	08:18:50	1.66667
2337	89	2018-03-01 08:30:30	2018-03-01	08:30:30	8.125
2337	89	2018-03-01 08:35:52	2018-03-01	08:35:52	3.33333
2337	89	2018-03-01 08:37:38	2018-03-01	08:37:38	9.0625
2337	89	2018-03-01 08:39:17	2018-03-01	08:39:17	3.33333
2337	89	2018-03-01 08:40:40	2018-03-01	08:40:40	7.1875
2337	89	2018-05-03 08:44:17	2018-05-03	08:44:17
2337	89	2018-05-22 10:30:46	2018-05-22	10:30:46	6.66667
2337	89	2018-05-22 23:50:18	2018-05-22	23:50:18	7.1875
2337	89	2018-05-22 23:57:23	2018-05-22	23:57:23	1.66667
2338	89	2018-02-28 12:56:47	2018-02-28	12:56:47	3.33333	4.25
2338	89	2018-05-21 23:23:18	2018-05-21	23:23:18	5
2338	89	2018-05-21 23:33:05	2018-05-21	23:33:05	1.66667
2338	89	2018-05-21 23:56:35	2018-05-21	23:56:35	3.33333
2338	89	2018-05-22 23:17:42	2018-05-22	23:17:42	5
2338	89	2018-05-23 14:34:42	2018-05-23	14:34:42	6.66667
2338	89	2018-05-23 14:45:06	2018-05-23	14:45:06	5.83333
2338	89	2018-06-19 23:37:43	2018-06-19	23:37:43	8.33333
2338	89	2018-06-19 23:44:28	2018-06-19	23:44:28	1.11111
2338	89	2018-06-19 23:50:31	2018-06-19	23:50:31	2.22222
2339	89	2018-02-28 17:04:41	2018-02-28	17:04:41	3.33333	5.93297
2339	89	2018-02-28 17:09:10	2018-02-28	17:09:10	3.33333
2339	89	2018-02-28 17:12:50	2018-02-28	17:12:50	5.55556
2339	89	2018-02-28 17:15:13	2018-02-28	17:15:13	6.66667
2339	89	2018-02-28 17:37:46	2018-02-28	17:37:46	6.66667
2339	89	2018-02-28 17:40:22	2018-02-28	17:40:22	6.66667
2339	89	2018-02-28 18:43:28	2018-02-28	18:43:28	7.77778
2339	89	2018-02-28 18:46:15	2018-02-28	18:46:15	3.33333
2339	89	2018-03-01 08:06:51	2018-03-01	08:06:51	1.66667
2339	89	2018-03-01 09:38:43	2018-03-01	09:38:43	5
2339	89	2018-05-20 12:29:37	2018-05-20	12:29:37	3.33333
2339	89	2018-05-20 12:31:57	2018-05-20	12:31:57	6.66667
2339	89	2018-05-20 12:34:10	2018-05-20	12:34:10	6.66667
2339	89	2018-05-20 12:35:55	2018-05-20	12:35:55	3.33333
2339	89	2018-05-20 12:37:26	2018-05-20	12:37:26	5
2339	89	2018-05-20 12:37:34	2018-05-20	12:37:34	5
2339	89	2018-05-20 12:37:38	2018-05-20	12:37:38	6.66667
2339	89	2018-05-20 12:37:46	2018-05-20	12:37:46	6.66667
2339	89	2018-05-20 12:37:50	2018-05-20	12:37:50	7.77778
2339	89	2018-05-21 12:43:20	2018-05-21	12:43:20	8.88889
2339	89	2018-05-22 13:23:27	2018-05-22	13:23:27	9.0625
2339	89	2018-05-22 13:25:36	2018-05-22	13:25:36	9.0625
2339	89	2018-05-23 08:37:38	2018-05-23	08:37:38	8.33333
2339	89	2018-05-23 08:48:25	2018-05-23	08:48:25
2340	89	2018-02-28 18:34:09	2018-02-28	18:34:09	8.125	8.22917
2340	89	2018-02-28 21:28:40	2018-02-28	21:28:40	9.0625
2340	89	2018-02-28 21:31:16	2018-02-28	21:31:16	8.125
2340	89	2018-02-28 21:33:32	2018-02-28	21:33:32	10
2340	89	2018-02-28 21:36:05	2018-02-28	21:36:05
2340	89	2018-02-28 21:39:01	2018-02-28	21:39:01	9.16667
2340	89	2018-02-28 21:42:00	2018-02-28	21:42:00	10
2340	89	2018-02-28 21:43:02	2018-02-28	21:43:02	4.375
2340	89	2018-02-28 21:44:29	2018-02-28	21:44:29	6.25
2340	89	2018-05-18 20:32:18	2018-05-18	20:32:18	8.125
2340	89	2018-05-18 20:34:50	2018-05-18	20:34:50	9.0625
2340	89	2018-05-18 20:37:15	2018-05-18	20:37:15	9.0625
2340	89	2018-05-18 20:39:31	2018-05-18	20:39:31	8.125
2340	89	2018-05-19 21:41:19	2018-05-19	21:41:19	8.125
2340	89	2018-05-19 21:43:19	2018-05-19	21:43:19	9.0625
2340	89	2018-05-20 23:40:26	2018-05-20	23:40:26	10
2340	89	2018-05-21 18:56:43	2018-05-21	18:56:43	5
2341	89	2018-02-28 18:36:28	2018-02-28	18:36:28	7.1875	4.01042
2341	89	2018-03-01 01:35:42	2018-03-01	01:35:42	7.1875
2341	89	2018-05-22 16:48:00	2018-05-22	16:48:00	0
2341	89	2018-05-22 16:51:33	2018-05-22	16:51:33	1.66667
2342	89	2018-02-28 21:10:26	2018-02-28	21:10:26	7.1875	5.93056
2342	89	2018-02-28 21:15:40	2018-02-28	21:15:40	8.125
2342	89	2018-02-28 21:21:38	2018-02-28	21:21:38	9.0625
2342	89	2018-02-28 21:22:37	2018-02-28	21:22:37	10
2342	89	2018-02-28 21:22:43	2018-02-28	21:22:43	3.33333
2342	89	2018-02-28 21:29:01	2018-02-28	21:29:01	1.66667
2342	89	2018-02-28 21:36:03	2018-02-28	21:36:03	3.33333
2342	89	2018-02-28 21:39:28	2018-02-28	21:39:28	5.83333
2342	89	2018-02-28 21:42:48	2018-02-28	21:42:48	6.66667
2342	89	2018-02-28 21:44:52	2018-02-28	21:44:52	8.33333
2342	89	2018-02-28 21:45:01	2018-02-28	21:45:01	3.4375
2342	89	2018-02-28 21:45:05	2018-02-28	21:45:05	9.0625
2342	89	2018-02-28 21:46:21	2018-02-28	21:46:21	6.25
2342	89	2018-02-28 21:47:45	2018-02-28	21:47:45	2.5
2342	89	2018-02-28 21:49:25	2018-02-28	21:49:25	4.16667
2499	89	2018-05-20 10:59:56	2018-05-20	10:59:56		5
2499	89	2018-05-20 11:03:50	2018-05-20	11:03:50
2499	89	2018-05-20 11:07:00	2018-05-20	11:07:00	7.5
2499	89	2018-05-21 20:06:03	2018-05-21	20:06:03	9.0625
2499	89	2018-05-22 20:43:21	2018-05-22	20:43:21	5.3125
2499	89	2018-05-22 20:46:42	2018-05-22	20:46:42
2499	89	2018-05-22 20:49:35	2018-05-22	20:49:35	4.375
2499	89	2018-05-22 20:51:20	2018-05-22	20:51:20	0
2499	89	2018-05-22 20:53:40	2018-05-22	20:53:40	6.25
2499	89	2018-05-23 09:16:12	2018-05-23	09:16:12	2.5
2527	89	2018-05-17 16:58:44	2018-05-17	16:58:44	4.375	4.375
2323	90	2018-02-28 18:35:32	2018-02-28	18:35:32	5.3125	3.71528
2323	90	2018-02-28 18:49:48	2018-02-28	18:49:48	2.5
2323	90	2018-02-28 18:50:56	2018-02-28	18:50:56	3.33333
2323	90	2018-02-28 19:09:32	2018-02-28	19:09:32
2324	90	2018-02-28 18:25:49	2018-02-28	18:25:49		#DIV/0!
2324	90	2018-05-21 23:57:54	2018-05-21	23:57:54
2324	90	2018-05-22 00:16:11	2018-05-22	00:16:11
2324	90	2018-05-22 23:31:24	2018-05-22	23:31:24
2325	90	2018-03-01 01:19:13	2018-03-01	01:19:13		3.67188
2325	90	2018-03-01 01:46:42	2018-03-01	01:46:42	7.5
2325	90	2018-05-19 22:30:19	2018-05-19	22:30:19	7.1875
2325	90	2018-05-19 22:43:16	2018-05-19	22:43:16	0
2325	90	2018-05-22 20:08:35	2018-05-22	20:08:35	0
2326	90	2018-03-01 00:30:09	2018-03-01	00:30:09	8.125	6.97917
2326	90	2018-03-01 00:30:14	2018-03-01	00:30:14	7.5
2326	90	2018-05-17 15:59:51	2018-05-17	15:59:51	5.3125
2326	90	2018-05-20 21:08:21	2018-05-20	21:08:21
2326	90	2018-05-20 21:21:29	2018-05-20	21:21:29
2327	90	2018-02-28 18:42:43	2018-02-28	18:42:43	8.125	4.36869
2327	90	2018-02-28 19:12:50	2018-02-28	19:12:50	10
2327	90	2018-02-28 19:32:07	2018-02-28	19:32:07	0
2327	90	2018-05-09 17:50:52	2018-05-09	17:50:52
2327	90	2018-05-14 18:21:50	2018-05-14	18:21:50	4.375
2327	90	2018-05-14 18:36:15	2018-05-14	18:36:15	8.125
2327	90	2018-05-14 18:49:28	2018-05-14	18:49:28	0
2327	90	2018-05-17 20:07:33	2018-05-17	20:07:33
2327	90	2018-05-19 12:33:04	2018-05-19	12:33:04	0
2327	90	2018-05-19 12:45:35	2018-05-19	12:45:35
2327	90	2018-05-19 12:49:08	2018-05-19	12:49:08	5.83333
2327	90	2018-05-19 12:52:50	2018-05-19	12:52:50	7.1875
2327	90	2018-05-19 12:55:37	2018-05-19	12:55:37	4.375
2327	90	2018-05-19 13:00:29	2018-05-19	13:00:29	1.66667
2327	90	2018-05-19 13:04:21	2018-05-19	13:04:21	0.833333
2327	90	2018-05-21 18:45:10	2018-05-21	18:45:10	5.3125
2327	90	2018-05-21 18:55:59	2018-05-21	18:55:59	2.5
2327	90	2018-05-21 19:00:57	2018-05-21	19:00:57	5.3125
2327	90	2018-05-21 19:09:19	2018-05-21	19:09:19	8.125
2327	90	2018-05-22 12:41:18	2018-05-22	12:41:18	6.66667
2327	90	2018-05-22 12:48:13	2018-05-22	12:48:13	3.33333
2327	90	2018-05-22 12:54:03	2018-05-22	12:54:03	1.66667
2327	90	2018-05-22 12:56:51	2018-05-22	12:56:51	1.11111
2327	90	2018-05-22 13:11:10	2018-05-22	13:11:10	4.375
2327	90	2018-05-22 17:03:55	2018-05-22	17:03:55	7.1875
2328	90	2018-02-28 23:23:39	2018-02-28	23:23:39	5.3125	5.9375
2328	90	2018-05-18 19:54:19	2018-05-18	19:54:19	6.25
2328	90	2018-05-19 22:29:56	2018-05-19	22:29:56	6.25
2331	90	2018-05-03 03:39:48	2018-05-03	03:39:48		9.0625
2331	90	2018-05-21 12:15:23	2018-05-21	12:15:23
2331	90	2018-05-22 17:27:15	2018-05-22	17:27:15	9.0625
2331	90	2018-06-20 13:20:55	2018-06-20	13:20:55	8.125
2331	90	2018-06-21 18:14:40	2018-06-21	18:14:40	10
2332	90	2018-03-01 09:34:52	2018-03-01	09:34:52	10	10
2332	90	2018-06-18 22:33:53	2018-06-18	22:33:53
2332	90	2018-06-18 22:54:49	2018-06-18	22:54:49
2333	90	2018-02-28 18:58:46	2018-02-28	18:58:46	5	3.83333
2333	90	2018-02-28 19:06:00	2018-02-28	19:06:00	5
2333	90	2018-02-28 19:08:50	2018-02-28	19:08:50
2333	90	2018-02-28 19:21:07	2018-02-28	19:21:07
2333	90	2018-02-28 19:33:04	2018-02-28	19:33:04	5.83333
2333	90	2018-05-17 19:32:55	2018-05-17	19:32:55
2333	90	2018-05-17 20:04:37	2018-05-17	20:04:37
2333	90	2018-05-19 16:57:12	2018-05-19	16:57:12	3.33333
2333	90	2018-05-19 17:14:26	2018-05-19	17:14:26	0
2333	90	2018-05-19 17:28:17	2018-05-19	17:28:17
2334	90	2018-02-28 23:52:10	2018-02-28	23:52:10		1.11111
2334	90	2018-05-15 18:55:53	2018-05-15	18:55:53	1.11111
2334	90	2018-05-17 12:17:01	2018-05-17	12:17:01
2335	90	2018-03-01 10:26:58	2018-03-01	10:26:58	5	5.83333
2335	90	2018-03-01 10:32:14	2018-03-01	10:32:14	5.83333
2335	90	2018-05-23 03:01:11	2018-05-23	03:01:11	6.66667
2336	90	2018-05-21 18:47:41	2018-05-21	18:47:41		6.38889
2336	90	2018-05-21 21:49:25	2018-05-21	21:49:25	5.83333
2336	90	2018-05-22 13:38:13	2018-05-22	13:38:13	6.66667
2336	90	2018-05-22 13:38:32	2018-05-22	13:38:32	6.66667
2337	90	2018-03-01 07:35:41	2018-03-01	07:35:41	9.16667	9.58333
2337	90	2018-03-01 08:42:38	2018-03-01	08:42:38	10
2338	90	2018-05-22 23:17:24	2018-05-22	23:17:24		#DIV/0!
2339	90	2018-02-28 18:36:18	2018-02-28	18:36:18	5.55556	6.12413
2339	90	2018-02-28 20:37:47	2018-02-28	20:37:47
2339	90	2018-02-28 20:44:40	2018-02-28	20:44:40
2339	90	2018-02-28 21:02:30	2018-02-28	21:02:30	7.1875
2339	90	2018-02-28 21:02:42	2018-02-28	21:02:42	7.1875
2339	90	2018-02-28 21:03:37	2018-02-28	21:03:37	9.0625
2339	90	2018-02-28 21:18:56	2018-02-28	21:18:56	3.33333
2339	90	2018-02-28 21:19:08	2018-02-28	21:19:08	6.66667
2339	90	2018-05-20 13:43:19	2018-05-20	13:43:19	3.33333
2339	90	2018-05-22 13:42:34	2018-05-22	13:42:34	6.66667
2340	90	2018-02-28 18:38:45	2018-02-28	18:38:45		6.73611
2340	90	2018-02-28 21:46:11	2018-02-28	21:46:11	6.66667
2340	90	2018-02-28 21:49:54	2018-02-28	21:49:54	7.5
2340	90	2018-02-28 21:51:04	2018-02-28	21:51:04	5.55556
2340	90	2018-03-01 09:47:42	2018-03-01	09:47:42	3.33333
2340	90	2018-03-01 09:59:22	2018-03-01	09:59:22	10
2340	90	2018-03-01 09:59:26	2018-03-01	09:59:26	8.33333
2340	90	2018-03-01 10:01:39	2018-03-01	10:01:39	5.3125
2340	90	2018-05-18 20:41:22	2018-05-18	20:41:22
2340	90	2018-05-19 21:47:53	2018-05-19	21:47:53	9.0625
2340	90	2018-05-20 23:42:40	2018-05-20	23:42:40	10
2340	90	2018-05-21 14:13:28	2018-05-21	14:13:28	3.33333
2340	90	2018-05-21 19:11:35	2018-05-21	19:11:35	5
2340	90	2018-05-21 19:13:15	2018-05-21	19:13:15
2340	90	2018-05-21 19:14:35	2018-05-21	19:14:35
2340	90	2018-05-22 14:13:04	2018-05-22	14:13:04
2341	90	2018-05-22 18:27:17	2018-05-22	18:27:17	3.33333	3.33333
2342	90	2018-02-28 20:16:30	2018-02-28	20:16:30	3.4375	4.09722
2342	90	2018-02-28 21:09:20	2018-02-28	21:09:20	7.1875
2342	90	2018-02-28 21:09:57	2018-02-28	21:09:57
2342	90	2018-02-28 21:31:36	2018-02-28	21:31:36	1.66667
2499	90	2018-05-20 11:09:48	2018-05-20	11:09:48	9.16667	6.40625
2499	90	2018-05-22 20:55:10	2018-05-22	20:55:10	6.25
2499	90	2018-05-22 21:14:43	2018-05-22	21:14:43	5.83333
2499	90	2018-05-22 21:28:02	2018-05-22	21:28:02	4.375
2499	90	2018-05-23 09:18:41	2018-05-23	09:18:41
2527	90	2018-05-17 17:08:44	2018-05-17	17:08:44	5	6.09375
2527	90	2018-06-20 18:35:08	2018-06-20	18:35:08	7.1875
2323	112	2018-05-02 22:40:04	2018-05-02	22:40:04	6.66667	4.27083
2323	112	2018-05-03 01:34:12	2018-05-03	01:34:12
2323	112	2018-05-03 01:59:04	2018-05-03	01:59:04	1.5625
2323	112	2018-05-03 01:59:11	2018-05-03	01:59:11	3.4375
2323	112	2018-05-23 03:37:30	2018-05-23	03:37:30	5.3125
2323	112	2018-05-23 03:44:58	2018-05-23	03:44:58	4.375
2324	112	2018-04-28 19:58:49	2018-04-28	19:58:49	4.375	4.21402
2324	112	2018-05-02 18:59:35	2018-05-02	18:59:35	5.3125
2324	112	2018-05-02 19:19:44	2018-05-02	19:19:44	4.375
2324	112	2018-05-02 19:53:09	2018-05-02	19:53:09	8.125
2324	112	2018-05-02 19:53:36	2018-05-02	19:53:36	8.125
2324	112	2018-05-02 20:05:59	2018-05-02	20:05:59
2324	112	2018-05-02 20:12:40	2018-05-02	20:12:40	1.66667
2324	112	2018-05-02 20:24:07	2018-05-02	20:24:07	1.5625
2324	112	2018-05-14 23:40:07	2018-05-14	23:40:07	2.5
2324	112	2018-05-22 18:15:36	2018-05-22	18:15:36	3.4375
2324	112	2018-05-22 18:21:08	2018-05-22	18:21:08	2.5
2324	112	2018-05-22 18:28:31	2018-05-22	18:28:31	4.375
2324	112	2018-05-22 23:23:48	2018-05-22	23:23:48
2324	112	2018-05-22 23:28:14	2018-05-22	23:28:14
2325	112	2018-05-02 23:37:56	2018-05-02	23:37:56	7.1875	5.34028
2325	112	2018-05-03 00:00:50	2018-05-03	00:00:50	1.5625
2325	112	2018-05-03 00:24:18	2018-05-03	00:24:18	7.1875
2325	112	2018-05-03 00:30:21	2018-05-03	00:30:21	8.125
2325	112	2018-05-03 00:33:54	2018-05-03	00:33:54	1.66667
2325	112	2018-05-03 00:40:25	2018-05-03	00:40:25	0
2325	112	2018-05-21 02:38:14	2018-05-21	02:38:14	4.375
2325	112	2018-05-21 02:43:33	2018-05-21	02:43:33	2.5
2325	112	2018-05-21 02:47:45	2018-05-21	02:47:45	4.375
2325	112	2018-05-22 01:37:14	2018-05-22	01:37:14
2325	112	2018-05-22 01:43:16	2018-05-22	01:43:16
2325	112	2018-05-22 01:47:52	2018-05-22	01:47:52	6.25
2325	112	2018-05-22 01:52:45	2018-05-22	01:52:45	7.1875
2325	112	2018-05-22 01:55:33	2018-05-22	01:55:33	6.25
2325	112	2018-05-22 20:41:57	2018-05-22	20:41:57	5.3125
2325	112	2018-05-22 20:46:04	2018-05-22	20:46:04	8.125
2325	112	2018-05-22 20:51:46	2018-05-22	20:51:46	10
2326	112	2018-04-30 19:33:05	2018-04-30	19:33:05		6.48872
2326	112	2018-04-30 19:36:59	2018-04-30	19:36:59
2326	112	2018-04-30 19:48:30	2018-04-30	19:48:30	10
2326	112	2018-04-30 20:05:22	2018-04-30	20:05:22
2326	112	2018-04-30 20:15:39	2018-04-30	20:15:39	1.66667
2326	112	2018-04-30 20:22:24	2018-04-30	20:22:24	1.66667
2326	112	2018-04-30 20:29:42	2018-04-30	20:29:42	4.16667
2326	112	2018-04-30 20:38:42	2018-04-30	20:38:42	6.66667
2326	112	2018-04-30 20:46:09	2018-04-30	20:46:09	2.5
2326	112	2018-04-30 20:50:43	2018-04-30	20:50:43	2.5
2326	112	2018-04-30 20:54:25	2018-04-30	20:54:25	3.4375
2326	112	2018-04-30 20:55:58	2018-04-30	20:55:58	0
2326	112	2018-04-30 20:58:04	2018-04-30	20:58:04	7.1875
2326	112	2018-04-30 21:00:25	2018-04-30	21:00:25	9.0625
2326	112	2018-04-30 21:01:35	2018-04-30	21:01:35	9.0625
2326	112	2018-04-30 21:02:37	2018-04-30	21:02:37	8.125
2326	112	2018-04-30 21:03:14	2018-04-30	21:03:14	10
2326	112	2018-04-30 21:03:44	2018-04-30	21:03:44	9.0625
2326	112	2018-05-13 20:58:32	2018-05-13	20:58:32	10
2326	112	2018-05-13 21:02:52	2018-05-13	21:02:52	10
2326	112	2018-05-13 21:20:18	2018-05-13	21:20:18	9.0625
2326	112	2018-05-13 21:22:17	2018-05-13	21:22:17	9.0625
2326	112	2018-05-13 21:23:58	2018-05-13	21:23:58	10
2326	112	2018-05-17 16:22:12	2018-05-17	16:22:12	10
2326	112	2018-05-17 16:45:33	2018-05-17	16:45:33	10
2326	112	2018-05-19 21:30:32	2018-05-19	21:30:32	0
2326	112	2018-05-20 21:35:14	2018-05-20	21:35:14	2.5
2327	112	2018-04-30 19:24:13	2018-04-30	19:24:13	6.66667	8.07692
2327	112	2018-04-30 19:25:22	2018-04-30	19:25:22	6.66667
2327	112	2018-04-30 19:25:25	2018-04-30	19:25:25	6.66667
2327	112	2018-04-30 19:27:26	2018-04-30	19:27:26	8.33333
2327	112	2018-05-01 14:51:03	2018-05-01	14:51:03	6.66667
2327	112	2018-05-01 14:57:43	2018-05-01	14:57:43	10
2327	112	2018-05-01 15:01:21	2018-05-01	15:01:21	8.33333
2327	112	2018-05-02 13:38:20	2018-05-02	13:38:20	8.33333
2327	112	2018-05-02 14:02:36	2018-05-02	14:02:36	9.16667
2327	112	2018-05-02 16:13:21	2018-05-02	16:13:21	10
2327	112	2018-05-02 16:17:25	2018-05-02	16:17:25	0
2327	112	2018-05-02 16:43:11	2018-05-02	16:43:11	10
2327	112	2018-05-02 16:51:41	2018-05-02	16:51:41	10
2327	112	2018-05-02 17:15:30	2018-05-02	17:15:30	5.3125
2327	112	2018-05-02 18:12:31	2018-05-02	18:12:31	10
2327	112	2018-05-02 18:18:13	2018-05-02	18:18:13	10
2327	112	2018-05-02 18:25:08	2018-05-02	18:25:08	10
2327	112	2018-05-02 18:29:43	2018-05-02	18:29:43	9.16667
2327	112	2018-05-02 18:59:14	2018-05-02	18:59:14	10
2327	112	2018-05-02 19:04:13	2018-05-02	19:04:13	10
2327	112	2018-05-18 19:04:18	2018-05-18	19:04:18	8.125
2327	112	2018-05-21 12:16:26	2018-05-21	12:16:26	9.16667
2327	112	2018-05-21 12:21:54	2018-05-21	12:21:54	0
2327	112	2018-05-22 16:57:38	2018-05-22	16:57:38	9.0625
2327	112	2018-05-22 18:37:11	2018-05-22	18:37:11	10
2327	112	2018-05-22 20:05:35	2018-05-22	20:05:35	8.33333
2328	112	2018-05-18 19:46:59	2018-05-18	19:46:59	7.5	7.83333
2328	112	2018-05-20 19:20:24	2018-05-20	19:20:24	6.66667
2328	112	2018-05-20 19:27:32	2018-05-20	19:27:32	7.5
2328	112	2018-05-20 19:35:03	2018-05-20	19:35:03	9.16667
2328	112	2018-05-21 22:11:28	2018-05-21	22:11:28	8.33333
2328	112	2018-05-21 22:22:32	2018-05-21	22:22:32
2329	112	2018-04-28 21:17:37	2018-04-28	21:17:37	5.83333	4.54861
2329	112	2018-04-28 21:32:48	2018-04-28	21:32:48	2.5
2329	112	2018-05-10 20:42:13	2018-05-10	20:42:13	5.3125
2331	112	2018-05-03 03:22:01	2018-05-03	03:22:01	7.1875	7.86458
2331	112	2018-05-03 03:30:35	2018-05-03	03:30:35
2331	112	2018-05-03 03:39:24	2018-05-03	03:39:24	7.1875
2331	112	2018-05-03 03:39:43	2018-05-03	03:39:43	8.33333
2331	112	2018-05-03 03:39:52	2018-05-03	03:39:52
2331	112	2018-05-03 03:39:52	2018-05-03	03:39:52	10
2331	112	2018-05-03 03:40:07	2018-05-03	03:40:07	7.1875
2331	112	2018-05-03 03:40:11	2018-05-03	03:40:11	9.0625
2331	112	2018-05-21 12:50:13	2018-05-21	12:50:13	9.0625
2331	112	2018-05-22 17:46:37	2018-05-22	17:46:37	10
2331	112	2018-06-20 19:04:34	2018-06-20	19:04:34	8.125
2331	112	2018-06-21 19:03:17	2018-06-21	19:03:17	2.5
2332	112	2018-05-02 23:44:11	2018-05-02	23:44:11	2.5	4.375
2332	112	2018-05-15 13:13:00	2018-05-15	13:13:00	5.3125
2332	112	2018-06-18 22:20:22	2018-06-18	22:20:22	5.3125
2333	112	2018-04-18 11:04:16	2018-04-18	11:04:16	7.1875	7.34375
2333	112	2018-04-24 19:21:01	2018-04-24	19:21:01	7.1875
2333	112	2018-04-30 14:27:13	2018-04-30	14:27:13	8.125
2333	112	2018-05-01 14:37:39	2018-05-01	14:37:39
2333	112	2018-05-01 14:41:56	2018-05-01	14:41:56	8.125
2333	112	2018-05-01 19:02:18	2018-05-01	19:02:18	10
2333	112	2018-05-01 19:09:16	2018-05-01	19:09:16
2333	112	2018-05-02 17:20:44	2018-05-02	17:20:44
2333	112	2018-05-02 17:29:33	2018-05-02	17:29:33
2333	112	2018-05-02 17:36:00	2018-05-02	17:36:00
2333	112	2018-05-02 17:40:47	2018-05-02	17:40:47	0
2333	112	2018-05-02 17:48:00	2018-05-02	17:48:00
2333	112	2018-05-20 12:06:21	2018-05-20	12:06:21
2333	112	2018-05-21 17:50:46	2018-05-21	17:50:46	9.0625
2333	112	2018-05-22 12:54:45	2018-05-22	12:54:45	9.0625
2334	112	2018-05-02 17:57:29	2018-05-02	17:57:29	4.16667	3.88889
2334	112	2018-05-02 22:03:30	2018-05-02	22:03:30	1.66667
2334	112	2018-05-02 22:12:09	2018-05-02	22:12:09	1.66667
2334	112	2018-05-03 00:51:48	2018-05-03	00:51:48
2334	112	2018-05-03 09:31:10	2018-05-03	09:31:10	3.33333
2334	112	2018-05-12 10:05:14	2018-05-12	10:05:14	2.5
2334	112	2018-05-18 19:09:35	2018-05-18	19:09:35	4.16667
2334	112	2018-05-19 23:18:43	2018-05-19	23:18:43	6.66667
2334	112	2018-05-22 00:02:18	2018-05-22	00:02:18
2334	112	2018-05-22 00:04:55	2018-05-22	00:04:55	5
2334	112	2018-05-22 21:23:13	2018-05-22	21:23:13	5.83333
2335	112	2018-05-23 03:24:36	2018-05-23	03:24:36	8.33333	8.33333
2336	112	2018-05-22 13:55:34	2018-05-22	13:55:34	4.375	6.25
2336	112	2018-05-22 20:36:19	2018-05-22	20:36:19	8.125
2336	112	2018-05-22 20:43:35	2018-05-22	20:43:35	6.25
2337	112	2018-05-03 02:43:42	2018-05-03	02:43:42	9.0625	6.98325
2337	112	2018-05-03 03:02:47	2018-05-03	03:02:47
2337	112	2018-05-03 03:25:50	2018-05-03	03:25:50
2337	112	2018-05-03 03:44:09	2018-05-03	03:44:09
2337	112	2018-05-03 03:59:50	2018-05-03	03:59:50
2337	112	2018-05-03 04:07:12	2018-05-03	04:07:12	10
2337	112	2018-05-03 04:15:01	2018-05-03	04:15:01	6.66667
2337	112	2018-05-03 04:18:05	2018-05-03	04:18:05
2337	112	2018-05-03 04:22:18	2018-05-03	04:22:18	6.66667
2337	112	2018-05-03 04:27:22	2018-05-03	04:27:22
2337	112	2018-05-03 04:34:04	2018-05-03	04:34:04
2337	112	2018-05-03 08:37:15	2018-05-03	08:37:15
2337	112	2018-05-03 08:40:49	2018-05-03	08:40:49
2337	112	2018-05-03 08:48:07	2018-05-03	08:48:07	7.5
2337	112	2018-05-03 08:51:57	2018-05-03	08:51:57	0
2337	112	2018-05-03 08:53:50	2018-05-03	08:53:50	9.0625
2337	112	2018-05-03 08:55:46	2018-05-03	08:55:46	10
2337	112	2018-05-03 09:12:20	2018-05-03	09:12:20	6.25
2337	112	2018-05-03 09:31:07	2018-05-03	09:31:07	10
2337	112	2018-05-22 10:32:57	2018-05-22	10:32:57	8.33333
2337	112	2018-05-23 00:00:39	2018-05-23	00:00:39	0
2337	112	2018-05-23 00:13:58	2018-05-23	00:13:58	1.11111
2337	112	2018-05-23 00:22:14	2018-05-23	00:22:14	9.0625
2337	112	2018-05-23 00:26:15	2018-05-23	00:26:15	7.5
2337	112	2018-05-23 00:30:05	2018-05-23	00:30:05	10
2337	112	2018-05-23 00:34:14	2018-05-23	00:34:14	7.5
2338	112	2018-05-20 17:46:29	2018-05-20	17:46:29	7.1875	6.875
2338	112	2018-05-23 14:07:49	2018-05-23	14:07:49
2338	112	2018-05-23 14:25:58	2018-05-23	14:25:58	6.25
2338	112	2018-06-22 08:59:31	2018-06-22	08:59:31	7.1875
2339	112	2018-04-22 18:32:50	2018-04-22	18:32:50	6.25	6.83333
2339	112	2018-04-22 18:38:17	2018-04-22	18:38:17	9.0625
2339	112	2018-04-22 18:41:26	2018-04-22	18:41:26	8.125
2339	112	2018-04-22 18:44:57	2018-04-22	18:44:57	2.5
2339	112	2018-05-02 20:24:11	2018-05-02	20:24:11	9.0625
2339	112	2018-05-02 20:33:05	2018-05-02	20:33:05	10
2339	112	2018-05-02 20:38:27	2018-05-02	20:38:27
2339	112	2018-05-02 20:44:01	2018-05-02	20:44:01
2339	112	2018-05-03 11:09:35	2018-05-03	11:09:35
2339	112	2018-05-03 11:12:52	2018-05-03	11:12:52
2339	112	2018-05-03 11:16:25	2018-05-03	11:16:25
2339	112	2018-05-20 12:40:06	2018-05-20	12:40:06
2339	112	2018-05-20 12:48:24	2018-05-20	12:48:24
2339	112	2018-05-20 12:52:49	2018-05-20	12:52:49	3.33333
2339	112	2018-05-20 12:53:16	2018-05-20	12:53:16	5.83333
2339	112	2018-05-20 12:53:18	2018-05-20	12:53:18	3.33333
2339	112	2018-05-20 12:53:34	2018-05-20	12:53:34	5
2339	112	2018-05-20 12:53:36	2018-05-20	12:53:36	6.66667
2339	112	2018-05-21 12:50:40	2018-05-21	12:50:40	7.5
2339	112	2018-05-22 13:27:55	2018-05-22	13:27:55	6.66667
2339	112	2018-05-23 08:44:02	2018-05-23	08:44:02	9.16667
2339	112	2018-05-23 09:41:05	2018-05-23	09:41:05	10
2340	112	2018-05-02 10:56:32	2018-05-02	10:56:32	0	6.24653
2340	112	2018-05-02 11:02:19	2018-05-02	11:02:19
2340	112	2018-05-02 18:00:01	2018-05-02	18:00:01	0
2340	112	2018-05-02 18:04:22	2018-05-02	18:04:22	0
2340	112	2018-05-02 18:08:33	2018-05-02	18:08:33	3.33333
2340	112	2018-05-02 18:11:57	2018-05-02	18:11:57	7.5
2340	112	2018-05-02 18:14:52	2018-05-02	18:14:52	9.16667
2340	112	2018-05-02 18:17:38	2018-05-02	18:17:38	10
2340	112	2018-05-02 18:20:07	2018-05-02	18:20:07	8.33333
2340	112	2018-05-03 00:08:43	2018-05-03	00:08:43	5.55556
2340	112	2018-05-03 00:11:08	2018-05-03	00:11:08	10
2340	112	2018-05-03 00:13:01	2018-05-03	00:13:01	5.3125
2340	112	2018-05-03 08:46:33	2018-05-03	08:46:33	8.125
2340	112	2018-05-03 10:03:24	2018-05-03	10:03:24	9.0625
2340	112	2018-05-18 20:41:30	2018-05-18	20:41:30	10
2340	112	2018-05-19 21:44:50	2018-05-19	21:44:50	0
2340	112	2018-05-19 21:47:59	2018-05-19	21:47:59	7.5
2340	112	2018-05-19 21:51:02	2018-05-19	21:51:02	5.3125
2340	112	2018-05-19 21:51:11	2018-05-19	21:51:11	9.0625
2340	112	2018-05-19 21:51:14	2018-05-19	21:51:14	8.33333
2340	112	2018-05-22 21:44:30	2018-05-22	21:44:30
2340	112	2018-05-22 21:46:35	2018-05-22	21:46:35	8.33333
2340	112	2018-05-22 21:55:04	2018-05-22	21:55:04
2341	112	2018-05-22 17:45:43	2018-05-22	17:45:43		#DIV/0!
2499	112	2018-05-20 11:26:29	2018-05-20	11:26:29	10	5.41667
2499	112	2018-05-21 20:08:55	2018-05-21	20:08:55	10
2499	112	2018-05-22 21:46:25	2018-05-22	21:46:25	1.66667
2499	112	2018-05-23 09:39:15	2018-05-23	09:39:15	0
2527	112	2018-06-20 18:30:45	2018-06-20	18:30:45	9.0625	3.02083
2527	112	2018-06-20 18:31:01	2018-06-20	18:31:01	0
2527	112	2018-06-20 18:33:59	2018-06-20	18:33:59	0
2323	115	2018-05-03 09:46:17	2018-05-03	09:46:17	5	5.83333
2323	115	2018-05-03 10:07:41	2018-05-03	10:07:41	6.66667
2324	115	2018-05-02 20:46:06	2018-05-02	20:46:06	8.33333	8.33333
2325	115	2018-05-22 17:11:07	2018-05-22	17:11:07	10	9.58333
2325	115	2018-05-22 18:36:43	2018-05-22	18:36:43	9.16667
2326	115	2018-05-21 22:07:43	2018-05-21	22:07:43	4.375	5.78125
2326	115	2018-05-22 21:51:57	2018-05-22	21:51:57	7.1875
2327	115	2018-05-01 15:04:00	2018-05-01	15:04:00	1.5625	3.54167
2327	115	2018-05-01 15:04:05	2018-05-01	15:04:05	4.375
2327	115	2018-05-01 15:04:07	2018-05-01	15:04:07	3.33333
2327	115	2018-05-01 15:04:09	2018-05-01	15:04:09	0
2327	115	2018-05-21 12:25:29	2018-05-21	12:25:29	0
2327	115	2018-05-21 12:56:55	2018-05-21	12:56:55	0
2327	115	2018-05-21 13:50:53	2018-05-21	13:50:53
2327	115	2018-05-21 16:44:38	2018-05-21	16:44:38
2327	115	2018-05-21 17:23:45	2018-05-21	17:23:45	6.25
2327	115	2018-05-21 17:44:52	2018-05-21	17:44:52	6.25
2327	115	2018-05-21 18:03:41	2018-05-21	18:03:41
2327	115	2018-05-21 18:13:02	2018-05-21	18:13:02	0
2327	115	2018-05-21 18:35:15	2018-05-21	18:35:15	6.25
2327	115	2018-05-21 19:12:36	2018-05-21	19:12:36	7.1875
2327	115	2018-05-21 19:21:48	2018-05-21	19:21:48	0
2327	115	2018-05-22 13:13:51	2018-05-22	13:13:51	6.25
2327	115	2018-05-22 13:23:30	2018-05-22	13:23:30	8.125
2329	115	2018-04-28 22:48:42	2018-04-28	22:48:42	9.0625	9.0625
2329	115	2018-04-28 22:51:50	2018-04-28	22:51:50
2329	115	2018-05-22 19:54:21	2018-05-22	19:54:21
2331	115	2018-05-21 11:12:47	2018-05-21	11:12:47	9.0625	9.0625
2331	115	2018-06-21 18:33:27	2018-06-21	18:33:27	9.0625
2332	115	2018-06-22 00:16:50	2018-06-22	00:16:50	9.0625	9.0625
2333	115	2018-04-24 19:35:44	2018-04-24	19:35:44	10	6.02431
2333	115	2018-04-24 19:35:48	2018-04-24	19:35:48	4.375
2333	115	2018-04-30 14:37:21	2018-04-30	14:37:21	6.25
2333	115	2018-04-30 17:10:57	2018-04-30	17:10:57	8.125
2333	115	2018-04-30 17:11:28	2018-04-30	17:11:28	1.66667
2333	115	2018-04-30 17:11:33	2018-04-30	17:11:33	2.5
2333	115	2018-05-01 19:15:34	2018-05-01	19:15:34	8.125
2333	115	2018-05-02 18:00:23	2018-05-02	18:00:23	2.5
2333	115	2018-05-02 18:21:32	2018-05-02	18:21:32	6.25
2333	115	2018-05-02 19:18:20	2018-05-02	19:18:20	6.25
2333	115	2018-05-21 18:03:42	2018-05-21	18:03:42	8.125
2333	115	2018-05-22 09:29:54	2018-05-22	09:29:54	8.125
2334	115	2018-05-22 21:31:18	2018-05-22	21:31:18	9.0625	9.0625
2337	115	2018-05-03 04:38:01	2018-05-03	04:38:01	5	5
2337	115	2018-05-22 10:44:21	2018-05-22	10:44:21
2338	115	2018-05-23 14:25:47	2018-05-23	14:25:47	1.66667	1.66667
2339	115	2018-05-02 20:58:27	2018-05-02	20:58:27	3.33333	5.24306
2339	115	2018-05-20 12:48:20	2018-05-20	12:48:20	3.33333
2339	115	2018-05-22 13:59:38	2018-05-22	13:59:38	9.0625
2340	115	2018-05-02 18:28:34	2018-05-02	18:28:34	3.33333	3.41146
2340	115	2018-05-02 23:44:31	2018-05-02	23:44:31	5
2340	115	2018-05-02 23:45:36	2018-05-02	23:45:36	5.3125
2340	115	2018-05-02 23:47:49	2018-05-02	23:47:49	0
2340	115	2018-05-02 23:49:42	2018-05-02	23:49:42
2340	115	2018-05-03 08:48:35	2018-05-03	08:48:35
2341	115	2018-05-22 18:21:29	2018-05-22	18:21:29	0	0
2499	115	2018-05-22 21:56:22	2018-05-22	21:56:22	0	0

## Sheet: Applied Computing
	2019/2020
#	Id	Score	Date
838	3175	8.5	2020-03-30 18:35:15+02
837	3209	7.5	2020-03-30 17:16:20+02
836	3229	8.5	2020-03-30 11:23:42+02
835	3229	No terminado	2020-03-30 10:48:41+02
834	3229	No terminado	2020-03-30 10:47:22+02
833	3229	No terminado	2020-03-30 10:45:33+02
832	3250	No terminado	2020-03-30 00:18:22+02
831	3203	7.5	2020-03-29 23:46:41+02
830	3190	7.5	2020-03-29 23:08:47+02
829	3190	No terminado	2020-03-29 22:46:08+02
828	3190	No terminado	2020-03-29 22:40:23+02
827	3262	7.5	2020-03-29 22:27:08+02
826	3190	No terminado	2020-03-29 22:26:21+02
825	3224	7	2020-03-29 22:06:35+02
824	3255	2.5	2020-03-29 22:06:05+02
823	3220	8	2020-03-29 19:50:36+02
822	3195	8.5	2020-03-29 19:48:37+02		2018/2019
821	3194	5.5	2020-03-29 19:28:23+02	#	Id	Score	Date
820	3249	5	2020-03-29 19:02:23+02	1175	3021	9	2019-05-21 20:10:52+02		2017/2018
819	3191	7	2020-03-29 19:00:55+02	1174	2865	5.5	2019-05-21 15:35:20+02
818	3257	5.5	2020-03-29 18:54:23+02	1173	2851	9	2019-05-21 15:33:15+02
817	3235	7	2020-03-29 18:14:17+02	1172	2821	6	2019-05-21 13:38:42+02
816	3196	7.5	2020-03-29 18:12:24+02	1171	2736	5.5	2019-05-21 13:37:20+02
815	3250	5.5	2020-03-29 17:36:52+02	1170	2851	10	2019-05-21 13:12:08+02
814	3218	8	2020-03-29 17:24:19+02	1169	2770	8	2019-05-21 13:05:31+02
813	3218	No terminado	2020-03-29 17:19:25+02	1168	2861	No terminado	2019-05-21 12:38:10+02
812	3218	No terminado	2020-03-29 16:56:00+02	1167	2994	7	2019-05-21 12:34:35+02
811	3218	No terminado	2020-03-29 16:49:43+02	1166	2743	9.5	2019-05-21 12:28:06+02
810	3254	5	2020-03-29 16:30:40+02	1165	2851	9.5	2019-05-21 12:25:21+02
809	3202	7.5	2020-03-29 16:17:18+02	1164	2859	10	2019-05-21 12:23:53+02
808	3185	8	2020-03-29 15:49:20+02	1163	2856	9	2019-05-21 12:23:21+02
807	3185	No terminado	2020-03-29 15:47:16+02	1162	2856	No terminado	2019-05-21 12:23:16+02
806	3247	8	2020-03-29 05:26:22+02	1161	3021	4.5	2019-05-21 12:21:30+02
805	3182	7.5	2020-03-28 22:45:37+01	1160	2856	No terminado	2019-05-21 12:21:19+02
804	3182	No terminado	2020-03-28 22:45:09+01	1159	2736	No terminado	2019-05-21 12:20:36+02
803	3257	No terminado	2020-03-28 19:32:53+01	1158	2997	8	2019-05-21 12:19:53+02
802	3189	8	2020-03-28 19:32:21+01	1157	2709	10	2019-05-21 12:17:38+02
801	3231	8	2020-03-28 18:56:35+01	1156	3008	8	2019-05-21 12:17:26+02
800	3231	No terminado	2020-03-28 18:52:08+01	1155	2862	9.5	2019-05-21 12:15:03+02
799	3199	7.5	2020-03-28 17:55:22+01	1154	2867	7.5	2019-05-21 12:04:02+02
798	3253	7.5	2020-03-28 17:21:03+01	1153	2868	No terminado	2019-05-21 12:01:30+02
797	3175	8.5	2020-03-28 15:59:08+01	1152	2751	9	2019-05-21 11:57:42+02
796	3175	No terminado	2020-03-28 15:57:15+01	1151	2729	No terminado	2019-05-21 11:47:34+02
795	3175	No terminado	2020-03-28 15:55:14+01	1150	2901	8.5	2019-05-21 11:40:31+02
794	3175	No terminado	2020-03-28 15:45:02+01	1149	2856	9.5	2019-05-21 11:39:00+02
793	3175	No terminado	2020-03-28 15:36:41+01	1148	2994	7.5	2019-05-21 11:38:25+02
792	3175	No terminado	2020-03-28 15:34:42+01	1147	2863	8	2019-05-21 11:31:19+02
791	3217	5	2020-03-28 14:57:17+01	1146	2868	9	2019-05-21 11:30:59+02
790	3200	9	2020-03-28 14:15:21+01	1145	2902	7	2019-05-21 11:26:18+02
789	3187	8	2020-03-28 13:23:55+01	1144	2723	9	2019-05-21 11:25:52+02
788	3245	5	2020-03-28 12:31:42+01	1143	2850	7.5	2019-05-21 11:25:45+02
787	3219	7	2020-03-28 12:18:09+01	1142	2759	8	2019-05-21 11:25:07+02
786	3176	7.5	2020-03-28 11:21:55+01	1141	2850	No terminado	2019-05-21 11:22:54+02
785	3257	5	2020-03-27 19:36:34+01	1140	2902	No terminado	2019-05-21 11:21:05+02
784	3188	8	2020-03-27 18:04:51+01	1139	2722	7.5	2019-05-21 11:17:19+02
783	3188	No terminado	2020-03-27 18:04:47+01	1138	2866	9	2019-05-21 11:15:43+02
782	3261	8	2020-03-27 17:48:43+01	1137	2991	5	2019-05-21 11:09:37+02
781	3236	7.5	2020-03-27 17:43:46+01	1136	2743	6	2019-05-21 11:08:13+02
780	3217	No terminado	2020-03-27 17:43:08+01	1135	2868	No terminado	2019-05-21 11:06:37+02
779	3245	5	2020-03-27 17:40:28+01	1134	2734	7.5	2019-05-21 11:05:40+02
778	3235	6	2020-03-27 17:18:59+01	1133	2995	8.5	2019-05-21 10:53:46+02
777	3218	9	2020-03-27 17:15:36+01	1132	3008	7	2019-05-21 10:47:32+02
776	3204	9	2020-03-27 17:12:41+01	1131	2731	8.5	2019-05-21 10:47:08+02
775	3247	8	2020-03-27 17:02:32+01	1130	2709	No terminado	2019-05-21 10:44:37+02
774	3197	No terminado	2020-03-27 17:01:24+01	1129	2731	No terminado	2019-05-21 10:40:35+02
773	3221	4.5	2020-03-27 17:00:12+01	1128	2863	8	2019-05-21 10:30:05+02
772	3207	5	2020-03-27 16:59:56+01	1127	2900	9	2019-05-21 10:29:59+02
771	3183	7	2020-03-27 16:54:53+01	1126	2870	10	2019-05-21 10:26:13+02	#	Id	Score	Date
770	3219	6.5	2020-03-27 16:51:04+01	1125	2722	8	2019-05-21 10:23:45+02	1345	2311	8	2018-06-01 15:03:04+02
769	3246	6.5	2020-03-27 16:48:54+01	1124	2868	8.5	2019-05-21 10:22:06+02	1344	2308	8	2018-06-01 15:01:31+02
768	3220	6	2020-03-27 16:48:17+01	1123	2850	No terminado	2019-05-21 10:16:35+02	1343	2276	9.5	2018-06-01 14:51:46+02
767	3231	7.5	2020-03-27 16:45:58+01	1122	2866	10	2019-05-21 10:09:13+02	1342	2276	8.5	2018-06-01 14:07:59+02
766	3201	9	2020-03-27 16:40:46+01	1121	2860	7.5	2019-05-21 10:03:20+02	1341	2300	6	2018-06-01 14:06:12+02
765	3223	7.5	2020-03-27 16:38:11+01	1120	3008	8	2019-05-21 10:01:59+02	1340	2222	9	2018-06-01 13:57:52+02
764	3223	No terminado	2020-03-27 16:37:46+01	1119	3009	9.5	2019-05-21 09:43:50+02	1339	2295	No terminado	2018-06-01 13:49:25+02
763	3206	6.5	2020-03-27 16:35:06+01	1118	2853	No terminado	2019-05-21 09:42:50+02	1338	2296	8	2018-06-01 13:47:48+02
762	3250	5	2020-03-27 16:35:06+01	1117	2900	9	2019-05-21 09:41:48+02	1337	2295	No terminado	2018-06-01 13:45:37+02
761	3228	8	2020-03-27 16:34:47+01	1116	2870	9.5	2019-05-21 09:39:37+02	1336	2217	No terminado	2018-06-01 13:38:22+02
760	3223	No terminado	2020-03-27 16:34:31+01	1115	2991	5	2019-05-21 09:27:34+02	1335	2300	No terminado	2018-06-01 13:29:51+02
759	3224	6	2020-03-27 16:34:20+01	1114	2862	9	2019-05-21 09:24:41+02	1334	2253	No terminado	2018-06-01 13:26:20+02
758	3250	No terminado	2020-03-27 16:34:15+01	1113	2745	No terminado	2019-05-21 09:07:16+02	1333	2032	No terminado	2018-06-01 13:23:20+02
757	3200	9	2020-03-27 16:32:46+01	1112	2853	9.5	2019-05-21 09:04:49+02	1332	2276	9.5	2018-06-01 13:19:40+02
756	3279	8	2020-03-27 16:32:42+01	1111	2743	7.5	2019-05-21 08:58:54+02	1331	2276	No terminado	2018-06-01 13:17:38+02
755	3198	8	2020-03-27 16:32:10+01	1110	2870	9.5	2019-05-21 08:46:54+02	1330	2283	10	2018-06-01 13:14:07+02
754	3199	7	2020-03-27 16:31:25+01	1109	2730	10	2019-05-21 08:46:50+02	1329	2501	6.5	2018-06-01 13:11:38+02
753	3182	8	2020-03-27 16:31:23+01	1108	2900	8	2019-05-21 08:44:14+02	1328	2293	8.5	2018-06-01 13:02:37+02
752	3254	5	2020-03-27 16:30:22+01	1107	2996	8	2019-05-21 08:19:26+02	1327	2295	9.5	2018-06-01 13:02:10+02
751	3182	No terminado	2020-03-27 16:30:13+01	1106	2730	8.5	2019-05-21 08:01:49+02	1326	2282	9.5	2018-06-01 12:56:25+02
750	3195	8	2020-03-27 16:29:14+01	1105	2859	10	2019-05-21 07:53:10+02	1325	2282	No terminado	2018-06-01 12:56:21+02
749	3230	7.5	2020-03-27 16:27:49+01	1104	2872	7.5	2019-05-21 07:29:38+02	1324	2280	5.5	2018-06-01 12:54:51+02
748	3206	No terminado	2020-03-27 16:27:09+01	1103	2996	7.5	2019-05-21 07:07:24+02	1323	2294	7.5	2018-06-01 12:50:39+02
747	3250	No terminado	2020-03-27 16:26:43+01	1102	2757	8.5	2019-05-21 06:24:17+02	1322	2305	9	2018-06-01 12:50:29+02
746	3233	5	2020-03-27 16:26:35+01	1101	2757	7.5	2019-05-21 05:43:40+02	1321	2248	7.5	2018-06-01 12:49:02+02
745	3243	8.5	2020-03-27 16:21:03+01	1100	3015	7.5	2019-05-21 04:54:42+02	1320	2296	8	2018-06-01 12:47:40+02
744	3239	7.5	2020-03-27 16:19:58+01	1099	3015	No terminado	2019-05-21 04:49:52+02	1319	2296	No terminado	2018-06-01 12:45:14+02
743	3206	No terminado	2020-03-27 16:18:34+01	1098	2865	9	2019-05-21 01:54:21+02	1318	2296	No terminado	2018-06-01 12:44:37+02
742	3197	8	2020-03-27 16:16:43+01	1097	2773	No terminado	2019-05-21 01:44:20+02	1317	2280	2	2018-06-01 12:43:40+02
741	3249	4	2020-03-27 16:14:56+01	1096	2773	No terminado	2019-05-21 01:39:11+02	1316	2219	10	2018-06-01 12:41:40+02
740	3189	7.5	2020-03-27 16:13:37+01	1095	2751	9.5	2019-05-21 01:14:32+02	1315	2270	9.5	2018-06-01 12:41:02+02
739	3179	9.5	2020-03-27 16:13:08+01	1094	2732	No terminado	2019-05-21 01:06:59+02	1314	2243	No terminado	2018-06-01 12:40:05+02
738	3239	No terminado	2020-03-27 16:12:50+01	1093	2751	1.5	2019-05-21 01:03:08+02	1313	2296	No terminado	2018-06-01 12:39:31+02
737	3196	7.5	2020-03-27 16:12:28+01	1092	2861	7.5	2019-05-21 00:57:24+02	1312	2299	4.5	2018-06-01 12:35:43+02
736	3225	8	2020-03-27 16:12:16+01	1091	2773	No terminado	2019-05-21 00:40:57+02	1311	2244	7.5	2018-06-01 12:32:22+02
735	3255	5	2020-03-27 16:11:41+01	1090	2724	7.5	2019-05-21 00:40:26+02	1310	2300	6.5	2018-06-01 12:30:28+02
734	3251	7.5	2020-03-27 16:10:50+01	1089	2759	8	2019-05-21 00:33:18+02	1309	2299	0.5	2018-06-01 12:26:32+02
733	3206	No terminado	2020-03-27 16:10:43+01	1088	2994	6	2019-05-21 00:26:15+02	1308	2283	10	2018-06-01 12:26:01+02
732	3241	8	2020-03-27 16:10:43+01	1087	2994	No terminado	2019-05-21 00:25:58+02	1307	2249	No terminado	2018-06-01 12:24:44+02
731	3187	8	2020-03-27 16:09:54+01	1086	2994	No terminado	2019-05-21 00:24:39+02	1306	2259	7.5	2018-06-01 12:16:21+02
730	3187	No terminado	2020-03-27 16:09:50+01	1085	2994	No terminado	2019-05-21 00:24:35+02	1305	2263	9	2018-06-01 12:14:40+02
729	3216	8	2020-03-27 16:09:39+01	1084	2994	No terminado	2019-05-21 00:16:03+02	1304	2307	8.5	2018-06-01 12:11:36+02
728	3193	5	2020-03-27 16:08:52+01	1083	2994	No terminado	2019-05-21 00:07:34+02	1303	2288	10	2018-06-01 12:09:51+02
727	3194	5.5	2020-03-27 16:07:35+01	1082	2862	7.5	2019-05-21 00:01:20+02	1302	2261	9	2018-06-01 12:07:30+02
726	3396	7.5	2020-03-27 16:06:38+01	1081	2995	No terminado	2019-05-21 00:00:36+02	1301	2256	No terminado	2018-06-01 12:07:21+02
725	3185	7.5	2020-03-27 16:05:45+01	1080	2869	7	2019-05-20 23:43:21+02	1300	2307	No terminado	2018-06-01 12:06:50+02
724	3218	No terminado	2020-03-27 16:05:16+01	1079	2751	9.5	2019-05-20 23:32:16+02	1299	2274	9.5	2018-06-01 12:06:16+02
723	3226	5	2020-03-27 16:05:09+01	1078	2861	No terminado	2019-05-20 23:27:53+02	1298	2265	10	2018-06-01 12:05:07+02
722	3229	8.5	2020-03-27 16:04:58+01	1077	2900	9	2019-05-20 23:19:39+02	1297	2220	10	2018-06-01 12:02:41+02
721	3260	7	2020-03-27 16:04:54+01	1076	2721	7.5	2019-05-20 23:14:50+02	1296	2257	9.5	2018-06-01 11:59:39+02
720	3252	5	2020-03-27 16:04:37+01	1075	2870	No terminado	2019-05-20 23:12:36+02	1295	2268	9.5	2018-06-01 11:59:37+02
719	3252	No terminado	2020-03-27 16:04:29+01	1074	2736	8	2019-05-20 23:10:40+02	1294	2293	No terminado	2018-06-01 11:59:15+02
718	3204	8.5	2020-03-27 16:03:18+01	1073	2722	8	2019-05-20 23:09:27+02	1293	2526	7.5	2018-06-01 11:59:09+02
717	3186	8.5	2020-03-27 16:02:03+01	1072	3015	7.5	2019-05-20 23:04:18+02	1292	2218	8.5	2018-06-01 11:57:50+02
716	3253	7.5	2020-03-27 16:01:07+01	1071	2862	8	2019-05-20 23:03:44+02	1291	2310	8	2018-06-01 11:55:07+02
715	3232	7.5	2020-03-27 16:00:51+01	1070	2721	No terminado	2019-05-20 23:02:07+02	1290	2268	No terminado	2018-06-01 11:54:17+02
714	3262	9	2020-03-27 16:00:40+01	1069	2856	No terminado	2019-05-20 23:02:02+02	1289	2213	8	2018-06-01 11:50:03+02
713	3262	No terminado	2020-03-27 16:00:38+01	1068	2721	No terminado	2019-05-20 23:01:58+02	1288	2276	9.5	2018-06-01 11:49:39+02
712	3262	No terminado	2020-03-27 16:00:34+01	1067	2856	No terminado	2019-05-20 23:00:18+02	1287	2286	9.5	2018-06-01 11:47:17+02
711	3252	No terminado	2020-03-27 16:00:24+01	1066	2721	No terminado	2019-05-20 22:57:48+02	1286	2305	7.5	2018-06-01 11:46:33+02
710	3202	7	2020-03-27 15:59:18+01	1065	2730	No terminado	2019-05-20 22:53:17+02	1285	2265	No terminado	2018-06-01 11:43:40+02
709	3238	8	2020-03-27 15:59:12+01	1064	2862	No terminado	2019-05-20 22:51:16+02	1284	2260	No terminado	2018-06-01 11:43:27+02
708	3184	8	2020-03-27 15:58:31+01	1063	2856	No terminado	2019-05-20 22:50:55+02	1283	2306	10	2018-06-01 11:41:24+02
707	3191	5.5	2020-03-27 15:58:06+01	1062	2850	No terminado	2019-05-20 22:31:43+02	1282	2260	No terminado	2018-06-01 11:40:57+02
706	3210	7	2020-03-27 15:57:13+01	1061	2722	No terminado	2019-05-20 22:28:25+02	1281	2264	9.5	2018-06-01 11:39:19+02
705	3211	6.5	2020-03-27 15:55:35+01	1060	2731	5.5	2019-05-20 22:25:05+02	1280	2280	9.5	2018-06-01 11:39:17+02
704	3203	No terminado	2020-03-27 15:54:42+01	1059	2863	6	2019-05-20 22:24:12+02	1279	2266	10	2018-06-01 11:38:47+02
703	3176	7.5	2020-03-27 15:53:42+01	1058	2900	7.5	2019-05-20 22:23:38+02	1278	2252	8.5	2018-06-01 11:38:39+02
702	3215	6.5	2020-03-27 15:46:44+01	1057	2862	No terminado	2019-05-20 22:15:05+02	1277	2220	9.5	2018-06-01 11:32:00+02
701	3256	6.5	2020-03-27 15:43:38+01	1056	2850	No terminado	2019-05-20 22:09:30+02	1276	2250	9.5	2018-06-01 11:26:31+02
700	3259	8	2020-03-27 15:42:16+01	1055	2869	No terminado	2019-05-20 22:00:45+02	1275	2253	10	2018-06-01 11:22:00+02
699	3256	No terminado	2020-03-27 15:40:59+01	1054	2862	No terminado	2019-05-20 21:42:07+02	1274	2249	8.5	2018-06-01 11:20:08+02
698	3190	7	2020-03-27 15:39:20+01	1053	3015	No terminado	2019-05-20 21:36:30+02	1273	2219	10	2018-06-01 11:18:53+02
697	3256	No terminado	2020-03-27 15:38:58+01	1052	2853	10	2019-05-20 21:33:45+02	1272	2286	7.5	2018-06-01 11:17:47+02
696	3190	No terminado	2020-03-27 15:36:33+01	1051	3009	7.5	2019-05-20 21:25:08+02	1271	2259	7.5	2018-06-01 11:16:22+02
695	3192	8	2020-03-27 15:35:47+01	1050	2859	10	2019-05-20 21:23:40+02	1270	2215	8.5	2018-06-01 11:16:11+02
694	3212	8	2020-03-27 15:35:46+01	1049	2736	No terminado	2019-05-20 20:52:20+02	1269	2300	4.5	2018-06-01 11:11:51+02
693	3209	7	2020-03-27 15:30:09+01	1048	2869	No terminado	2019-05-20 20:46:37+02	1268	2311	7	2018-06-01 11:10:02+02
692	3242	6.5	2020-03-27 15:28:33+01	1047	2869	No terminado	2019-05-20 20:42:44+02	1267	2251	9.5	2018-06-01 11:06:42+02
691	3280	6.5	2020-03-27 14:54:46+01	1046	2869	No terminado	2019-05-20 20:38:54+02	1266	2531	8	2018-06-01 11:05:05+02
690	3280	No terminado	2020-03-27 14:54:15+01	1045	2991	2.5	2019-05-20 20:21:46+02	1265	2261	9.5	2018-06-01 11:04:53+02
689	3190	No terminado	2020-03-27 14:42:27+01	1044	2991	No terminado	2019-05-20 20:21:41+02	1264	2244	6.5	2018-06-01 11:03:44+02
688	3280	No terminado	2020-03-27 14:39:03+01	1043	2869	No terminado	2019-05-20 20:19:37+02	1263	2284	No terminado	2018-06-01 10:56:13+02
687	3256	5.5	2020-03-26 22:29:58+01	1042	2867	7.5	2019-05-20 20:17:54+02	1262	2218	7.5	2018-06-01 10:46:05+02
686	3261	7.5	2020-03-26 17:28:28+01	1041	3008	8	2019-05-20 19:57:31+02	1261	2276	8.5	2018-06-01 10:45:08+02
685	3211	7.5	2020-03-26 16:15:44+01	1040	2741	7	2019-05-20 19:56:57+02	1260	2245	No terminado	2018-06-01 10:42:25+02
684	3197	7.5	2020-03-26 12:23:17+01	1039	2869	No terminado	2019-05-20 19:46:37+02	1259	2280	9	2018-06-01 10:41:00+02
683	3396	7.5	2020-03-26 11:28:11+01	1038	2994	3.5	2019-05-20 19:43:30+02	1258	2283	10	2018-06-01 10:40:32+02
682	3396	No terminado	2020-03-26 11:28:06+01	1037	2853	10	2019-05-20 19:38:40+02	1257	2270	9.5	2018-06-01 10:39:56+02
681	3211	6	2020-03-26 10:34:58+01	1036	2851	9	2019-05-20 19:33:08+02	1256	2265	9.5	2018-06-01 10:39:26+02
680	3183	6	2020-03-26 08:51:04+01	1035	2752	7.5	2019-05-20 19:32:52+02	1255	2264	9	2018-06-01 10:37:57+02
679	3186	7.5	2020-03-26 02:31:00+01	1034	2861	No terminado	2019-05-20 19:29:54+02	1254	2299	8.5	2018-06-01 10:32:37+02
678	3190	6.5	2020-03-25 22:15:18+01	1033	2757	8.5	2019-05-20 19:27:48+02	1253	2500	9	2018-06-01 10:29:10+02
677	3230	6	2020-03-25 20:33:41+01	1032	2870	9.5	2019-05-20 19:11:36+02	1252	2256	7	2018-06-01 10:24:32+02
676	3232	5	2020-03-25 20:24:18+01	1031	2850	8.5	2019-05-20 19:05:00+02	1251	2305	7	2018-06-01 10:21:30+02
675	3243	8	2020-03-25 19:14:52+01	1030	2850	No terminado	2019-05-20 19:04:55+02	1250	2263	9	2018-06-01 10:20:15+02
674	3217	No terminado	2020-03-25 19:05:51+01	1029	2853	10	2019-05-20 18:57:40+02	1249	2276	No terminado	2018-06-01 10:18:16+02
673	3215	7	2020-03-25 18:53:36+01	1028	2821	6	2019-05-20 18:57:02+02	1248	2276	No terminado	2018-06-01 10:16:37+02
672	3216	No terminado	2020-03-25 18:29:43+01	1027	2853	No terminado	2019-05-20 18:55:50+02	1247	2272	8.5	2018-06-01 10:16:02+02
671	3216	No terminado	2020-03-25 18:20:48+01	1026	2851	10	2019-05-20 18:33:04+02	1246	2253	10	2018-06-01 10:15:48+02
670	3216	No terminado	2020-03-25 18:20:44+01	1025	2736	No terminado	2019-05-20 18:22:29+02	1245	2276	No terminado	2018-06-01 10:15:23+02
669	3216	No terminado	2020-03-25 18:18:30+01	1024	2755	7.5	2019-05-20 18:13:15+02	1244	2221	10	2018-06-01 10:08:24+02
668	3209	5.5	2020-03-25 18:17:43+01	1023	2854	7	2019-05-20 18:10:28+02	1243	2266	8.5	2018-06-01 10:07:27+02
667	3216	No terminado	2020-03-25 18:17:06+01	1022	2723	9	2019-05-20 18:00:43+02	1242	2307	8.5	2018-06-01 10:06:53+02
666	3216	No terminado	2020-03-25 18:17:02+01	1021	2860	7.5	2019-05-20 18:00:16+02	1241	2259	8	2018-06-01 10:04:43+02
665	3202	No terminado	2020-03-25 18:15:43+01	1020	2723	No terminado	2019-05-20 17:53:43+02	1240	2270	10	2018-06-01 10:04:26+02
664	3202	No terminado	2020-03-25 18:13:33+01	1019	2870	9.5	2019-05-20 17:42:25+02	1239	2291	No terminado	2018-06-01 10:00:39+02
663	3280	5.5	2020-03-25 17:03:37+01	1018	2857	7.5	2019-05-20 17:38:51+02	1238	2290	8.5	2018-06-01 10:00:06+02
662	3238	6	2020-03-25 16:19:07+01	1017	2759	8.5	2019-05-20 17:35:05+02	1237	2526	7.5	2018-06-01 09:59:06+02
661	3260	6	2020-03-25 15:48:35+01	1016	2872	7.5	2019-05-20 17:34:00+02	1236	2280	10	2018-06-01 09:55:03+02
660	3183	No terminado	2020-03-25 15:27:01+01	1015	2995	9	2019-05-20 17:31:30+02	1235	2292	8.5	2018-06-01 09:54:41+02
659	3221	No terminado	2020-03-25 12:51:48+01	1014	2730	7.5	2019-05-20 17:19:51+02	1234	2291	No terminado	2018-06-01 09:51:52+02
658	3259	6	2020-03-25 12:41:08+01	1013	2996	0.5	2019-05-20 17:19:50+02	1233	2283	9.5	2018-06-01 09:49:45+02
657	3204	8	2020-03-25 11:29:17+01	1012	3009	9	2019-05-20 17:16:59+02	1232	2312	10	2018-06-01 09:44:56+02
656	3212	8	2020-03-25 11:26:55+01	1011	2861	7.5	2019-05-20 17:04:22+02	1231	2253	10	2018-06-01 09:39:26+02
655	3192	8	2020-03-25 11:26:55+01	1010	2853	9.5	2019-05-20 16:52:29+02	1230	2298	7.5	2018-06-01 09:32:19+02
654	3206	6.5	2020-03-25 11:23:03+01	1009	2991	No terminado	2019-05-20 16:44:22+02	1229	2298	No terminado	2018-06-01 09:30:52+02
653	3200	8.5	2020-03-25 09:26:31+01	1008	2854	6.5	2019-05-20 16:39:07+02	1228	2298	No terminado	2018-06-01 09:28:46+02
652	3198	7.5	2020-03-24 22:47:27+01	1007	2872	5.5	2019-05-20 16:36:29+02	1227	2274	8	2018-06-01 09:28:17+02
651	3184	8	2020-03-24 17:30:40+01	1006	2870	9	2019-05-20 16:20:01+02	1226	2252	8	2018-06-01 09:26:24+02
650	3225	7	2020-03-24 17:15:38+01	1005	2709	10	2019-05-20 16:15:34+02	1225	2219	5	2018-06-01 09:15:42+02
649	3189	No terminado	2020-03-24 17:09:56+01	1004	2753	7.5	2019-05-20 16:10:31+02	1224	2312	10	2018-06-01 09:07:36+02
648	3189	No terminado	2020-03-24 17:09:52+01	1003	2753	No terminado	2019-05-20 16:10:26+02	1223	2279	8.5	2018-06-01 08:52:09+02
647	3246	6.5	2020-03-24 17:09:15+01	1002	2729	8.5	2019-05-20 16:10:01+02	1222	2283	9.5	2018-06-01 08:49:18+02
646	3228	7	2020-03-24 17:04:58+01	1001	2753	No terminado	2019-05-20 16:07:56+02	1221	2287	9.5	2018-06-01 08:41:08+02
645	3279	5.5	2020-03-24 17:04:43+01	1000	2853	10	2019-05-20 15:56:55+02	1220	2531	6	2018-06-01 08:26:07+02
644	3228	No terminado	2020-03-24 16:57:31+01	999	2722	7.5	2019-05-20 15:53:00+02	1219	2291	10	2018-06-01 08:21:09+02
643	3223	7	2020-03-24 16:53:54+01	998	2861	No terminado	2019-05-20 15:39:11+02	1218	2219	2.5	2018-06-01 08:03:04+02
642	3228	No terminado	2020-03-24 16:52:05+01	997	3008	No terminado	2019-05-20 15:31:45+02	1217	2269	7	2018-06-01 07:36:08+02
641	3228	No terminado	2020-03-24 16:49:52+01	996	2738	7.5	2019-05-20 15:31:24+02	1216	2252	7.5	2018-06-01 07:23:11+02
640	3241	7	2020-03-24 15:54:59+01	995	3008	No terminado	2019-05-20 15:28:05+02	1215	2219	1.5	2018-06-01 07:14:47+02
639	3190	No terminado	2020-03-24 14:39:20+01	994	2872	No terminado	2019-05-20 15:12:41+02	1214	2275	8	2018-06-01 03:22:30+02
638	3190	No terminado	2020-03-24 14:39:09+01	993	2872	No terminado	2019-05-20 15:07:47+02	1213	2248	7.5	2018-06-01 02:06:30+02
637	3190	No terminado	2020-03-24 14:37:56+01	992	2860	7.5	2019-05-20 14:52:34+02	1212	2255	No terminado	2018-06-01 01:56:07+02
636	3239	6.5	2020-03-24 14:25:12+01	991	2870	9	2019-05-20 14:50:00+02	1211	2243	8	2018-06-01 01:46:20+02
635	3239	No terminado	2020-03-24 14:16:17+01	990	2723	9	2019-05-20 14:44:41+02	1210	2215	7.5	2018-06-01 01:42:42+02
634	3248	No terminado	2020-03-24 13:55:45+01	989	3015	No terminado	2019-05-20 14:27:09+02	1209	2251	9	2018-06-01 01:26:53+02
633	3190	6	2020-03-24 12:56:33+01	988	2744	7.5	2019-05-20 14:26:08+02	1208	2248	7.5	2018-06-01 01:08:50+02
632	3175	9	2020-03-23 18:58:41+01	987	3015	No terminado	2019-05-20 14:25:45+02	1207	2248	No terminado	2018-06-01 01:08:45+02
631	3196	7.5	2020-03-23 18:56:37+01	986	2751	8	2019-05-20 12:43:18+02	1206	2260	5.5	2018-06-01 00:44:06+02
630	3175	No terminado	2020-03-23 18:50:22+01	985	2736	No terminado	2019-05-20 12:40:36+02	1205	2213	6.5	2018-06-01 00:38:06+02
629	3175	No terminado	2020-03-23 18:48:26+01	984	2860	7.5	2019-05-20 11:47:46+02	1204	2255	8	2018-06-01 00:34:50+02
628	3175	No terminado	2020-03-23 18:44:30+01	983	3015	No terminado	2019-05-20 11:38:50+02	1203	2265	10	2018-06-01 00:34:25+02
627	3175	No terminado	2020-03-23 18:39:32+01	982	2996	8.5	2019-05-20 11:35:51+02	1202	2265	No terminado	2018-06-01 00:32:36+02
626	3175	No terminado	2020-03-23 18:37:31+01	981	2996	No terminado	2019-05-20 11:33:30+02	1201	2251	9.5	2018-06-01 00:29:57+02
625	3236	7.5	2020-03-23 18:24:37+01	980	2709	9	2019-05-20 11:28:41+02	1200	2305	No terminado	2018-06-01 00:27:02+02
624	3188	8	2020-03-23 18:04:39+01	979	2743	8	2019-05-20 11:28:32+02	1199	2265	No terminado	2018-06-01 00:24:52+02
623	3259	No terminado	2020-03-23 17:49:13+01	978	3015	No terminado	2019-05-20 11:25:36+02	1198	2258	9.5	2018-06-01 00:24:23+02
622	3229	8	2020-03-23 17:11:32+01	977	2854	6.5	2019-05-20 11:16:52+02	1197	2261	8.5	2018-06-01 00:16:49+02
621	3229	No terminado	2020-03-23 16:52:15+01	976	2709	No terminado	2019-05-20 11:14:30+02	1196	2218	8.5	2018-06-01 00:08:35+02
620	3179	8.5	2020-03-23 15:42:40+01	975	2850	6	2019-05-20 11:12:28+02	1195	2311	8.5	2018-05-31 23:54:06+02
619	3179	No terminado	2020-03-23 13:24:25+01	974	2870	9	2019-05-20 11:07:13+02	1194	2265	10	2018-05-31 23:38:08+02
618	3200	8.5	2020-03-23 12:58:38+01	973	2853	9	2019-05-20 11:06:21+02	1193	2265	No terminado	2018-05-31 23:36:00+02
617	3235	5	2020-03-22 22:13:16+01	972	2709	No terminado	2019-05-20 10:58:57+02	1192	2501	No terminado	2018-05-31 23:30:00+02
616	3224	5	2020-03-22 20:54:41+01	971	2850	No terminado	2019-05-20 10:57:47+02	1191	2300	2	2018-05-31 23:26:10+02
615	3257	5.5	2020-03-22 18:41:19+01	970	2850	No terminado	2019-05-20 10:55:58+02	1190	2305	No terminado	2018-05-31 23:25:08+02
614	3257	No terminado	2020-03-22 18:35:29+01	969	2901	7.5	2019-05-20 10:32:16+02	1189	2252	No terminado	2018-05-31 22:59:01+02
613	3242	5	2020-03-22 18:30:02+01	968	2854	No terminado	2019-05-20 10:29:28+02	1188	2295	10	2018-05-31 22:58:59+02
612	3191	5.5	2020-03-22 18:16:02+01	967	2745	7	2019-05-20 10:08:37+02	1187	2248	9	2018-05-31 22:58:51+02
611	3257	No terminado	2020-03-22 18:15:08+01	966	2861	4.5	2019-05-20 09:54:54+02	1186	2255	7.5	2018-05-31 22:58:16+02
610	3250	4.5	2020-03-22 17:32:39+01	965	2743	7.5	2019-05-20 09:52:19+02	1185	2280	9.5	2018-05-31 22:57:49+02
609	3280	5	2020-03-22 17:06:33+01	964	2872	5	2019-05-20 09:51:02+02	1184	2256	7.5	2018-05-31 22:52:01+02
608	3183	No terminado	2020-03-22 16:15:20+01	963	2859	10	2019-05-20 09:48:48+02	1183	2252	No terminado	2018-05-31 22:51:43+02
607	3199	6.5	2020-03-22 16:08:57+01	962	3008	7.5	2019-05-20 09:38:35+02	1182	2220	8	2018-05-31 22:50:04+02
606	3249	5	2020-03-22 15:18:05+01	961	3015	No terminado	2019-05-20 09:31:34+02	1181	2294	No terminado	2018-05-31 22:39:41+02
605	3194	5	2020-03-22 13:01:38+01	960	2900	7.5	2019-05-20 09:27:37+02	1180	2257	8.5	2018-05-31 22:29:49+02
604	3202	6	2020-03-22 12:48:50+01	959	3015	No terminado	2019-05-20 09:04:28+02	1179	2259	No terminado	2018-05-31 22:21:36+02
603	3256	No terminado	2020-03-21 22:26:13+01	958	2757	7.5	2019-05-20 08:54:28+02	1178	2265	9.5	2018-05-31 22:17:24+02
602	3189	5.5	2020-03-21 19:34:06+01	957	2735	7	2019-05-20 08:45:39+02	1177	2265	No terminado	2018-05-31 22:16:01+02
601	3251	6	2020-03-21 18:29:32+01	956	3015	6	2019-05-20 05:54:07+02	1176	2272	9.5	2018-05-31 22:15:16+02
600	3255	5	2020-03-21 18:29:31+01	955	3015	No terminado	2019-05-20 05:41:08+02	1175	2265	No terminado	2018-05-31 22:09:19+02
599	3396	5.5	2020-03-21 11:53:10+01	954	2724	7	2019-05-20 01:28:47+02	1174	2275	0	2018-05-31 22:06:49+02
598	3235	4.5	2020-03-20 19:57:58+01	953	2759	5	2019-05-19 23:58:22+02	1173	2261	9	2018-05-31 22:00:03+02
597	3246	5.5	2020-03-20 19:13:29+01	952	2863	6.5	2019-05-19 23:19:06+02	1172	2275	0	2018-05-31 21:56:14+02
596	3197	No terminado	2020-03-20 17:57:46+01	951	2862	7.5	2019-05-19 23:17:48+02	1171	2291	8.5	2018-05-31 21:53:21+02
595	3252	3	2020-03-20 17:31:29+01	950	2744	7.5	2019-05-19 23:09:35+02	1170	2275	1.5	2018-05-31 21:22:17+02
594	3217	5	2020-03-20 17:29:50+01	949	2729	8.5	2019-05-19 23:09:20+02	1169	2310	No terminado	2018-05-31 21:15:52+02
593	3252	No terminado	2020-03-20 17:29:39+01	948	2722	8	2019-05-19 22:46:39+02	1168	2266	8.5	2018-05-31 21:13:50+02
592	3183	No terminado	2020-03-20 17:28:00+01	947	2862	8.5	2019-05-19 22:41:38+02	1167	2526	No terminado	2018-05-31 21:04:23+02
591	3236	6.5	2020-03-20 17:27:18+01	946	2729	9	2019-05-19 22:16:07+02	1166	2259	7	2018-05-31 21:02:03+02
590	3183	No terminado	2020-03-20 17:18:41+01	945	2751	8	2019-05-19 22:02:17+02	1165	2300	3.5	2018-05-31 20:49:37+02
589	3245	5	2020-03-20 17:18:32+01	944	2729	8.5	2019-05-19 21:27:22+02	1164	2255	No terminado	2018-05-31 20:43:02+02
588	3254	5	2020-03-20 17:15:50+01	943	3015	No terminado	2019-05-19 21:23:05+02	1163	2215	10	2018-05-31 20:37:15+02
587	3175	8.5	2020-03-20 17:14:39+01	942	2751	7.5	2019-05-19 21:12:12+02	1162	2502	8	2018-05-31 20:37:04+02
586	3217	No terminado	2020-03-20 17:12:14+01	941	2729	No terminado	2019-05-19 21:09:34+02	1161	2298	4.5	2018-05-31 20:36:58+02
585	3217	No terminado	2020-03-20 17:03:44+01	940	2859	10	2019-05-19 20:59:47+02	1160	2275	2	2018-05-31 20:34:51+02
584	3247	8	2020-03-20 16:59:04+01	939	2743	8.5	2019-05-19 19:37:38+02	1159	2252	7.5	2018-05-31 20:32:57+02
583	3175	No terminado	2020-03-20 16:58:29+01	938	2743	No terminado	2019-05-19 19:32:17+02	1158	2274	7.5	2018-05-31 20:32:50+02
582	3248	5	2020-03-20 16:53:52+01	937	2853	No terminado	2019-05-19 19:21:32+02	1157	2213	3	2018-05-31 20:31:40+02
581	3175	No terminado	2020-03-20 16:49:26+01	936	2862	7.5	2019-05-19 19:17:58+02	1156	2500	8.5	2018-05-31 20:30:52+02
580	3242	5.5	2020-03-20 16:47:57+01	935	2994	0	2019-05-19 19:17:08+02	1155	2288	10	2018-05-31 20:28:42+02
579	3250	2.5	2020-03-20 16:45:10+01	934	2723	8	2019-05-19 19:14:52+02	1154	2287	9	2018-05-31 20:21:12+02
578	3217	No terminado	2020-03-20 16:43:55+01	933	2738	6.5	2019-05-19 18:52:40+02	1153	2257	No terminado	2018-05-31 20:16:23+02
577	3201	7.5	2020-03-20 16:43:50+01	932	2860	7.5	2019-05-19 18:48:44+02	1152	2257	No terminado	2018-05-31 20:15:52+02
576	3230	5	2020-03-20 16:42:40+01	931	2991	No terminado	2019-05-19 18:46:23+02	1151	2295	10	2018-05-31 20:14:44+02
575	3175	No terminado	2020-03-20 16:41:14+01	930	2854	5	2019-05-19 18:41:32+02	1150	2251	10	2018-05-31 20:14:15+02
574	3190	5	2020-03-20 16:38:06+01	929	2854	No terminado	2019-05-19 18:39:08+02	1149	2257	No terminado	2018-05-31 20:12:25+02
573	3179	8.5	2020-03-20 16:37:45+01	928	2862	8.5	2019-05-19 18:38:55+02	1148	2253	10	2018-05-31 20:12:02+02
572	3219	5	2020-03-20 16:37:24+01	927	2900	7.5	2019-05-19 18:06:45+02	1147	2257	No terminado	2018-05-31 20:10:53+02
571	3207	5	2020-03-20 16:33:47+01	926	2821	7	2019-05-19 17:54:02+02	1146	2255	7.5	2018-05-31 20:10:33+02
570	3207	No terminado	2020-03-20 16:33:13+01	925	2862	8	2019-05-19 17:51:56+02	1145	2274	No terminado	2018-05-31 20:08:46+02
569	3207	No terminado	2020-03-20 16:33:08+01	924	2732	1.5	2019-05-19 17:47:05+02	1144	2257	No terminado	2018-05-31 20:07:28+02
568	3197	8	2020-03-20 16:32:40+01	923	2852	7.5	2019-05-19 17:43:20+02	1143	2268	No terminado	2018-05-31 20:05:04+02
567	3242	No terminado	2020-03-20 16:32:17+01	922	2862	8.5	2019-05-19 17:14:44+02	1142	2261	7.5	2018-05-31 20:04:34+02
566	3249	5	2020-03-20 16:31:11+01	921	3015	No terminado	2019-05-19 17:13:46+02	1141	2270	9	2018-05-31 20:04:23+02
565	3249	No terminado	2020-03-20 16:31:00+01	920	2900	7.5	2019-05-19 16:49:06+02	1140	2270	No terminado	2018-05-31 20:04:11+02
564	3249	No terminado	2020-03-20 16:30:54+01	919	2902	5	2019-05-19 16:42:59+02	1139	2270	No terminado	2018-05-31 20:04:03+02
563	3255	5	2020-03-20 16:29:32+01	918	2721	7.5	2019-05-19 15:07:56+02	1138	2251	No terminado	2018-05-31 20:03:12+02
562	3253	7.5	2020-03-20 16:26:13+01	917	3008	7	2019-05-19 15:07:11+02	1137	2288	9	2018-05-31 19:59:36+02
561	3233	5	2020-03-20 16:26:05+01	916	2721	No terminado	2019-05-19 15:03:56+02	1136	2288	10	2018-05-31 19:30:00+02
560	3253	No terminado	2020-03-20 16:25:04+01	915	2755	6.5	2019-05-19 15:03:39+02	1135	2261	4.5	2018-05-31 19:25:38+02
559	3216	8	2020-03-20 16:24:42+01	914	2856	8.5	2019-05-19 14:27:02+02	1134	2261	No terminado	2018-05-31 19:25:34+02
558	3253	No terminado	2020-03-20 16:24:02+01	913	3015	5	2019-05-19 14:22:09+02	1133	2255	7.5	2018-05-31 19:23:20+02
557	3187	7.5	2020-03-20 16:20:38+01	912	3015	No terminado	2019-05-19 14:06:46+02	1132	2307	8	2018-05-31 19:15:25+02
556	3195	7.5	2020-03-20 16:19:42+01	911	3015	No terminado	2019-05-19 14:02:29+02	1131	2306	9	2018-05-31 19:14:03+02
555	3199	6	2020-03-20 16:19:19+01	910	2857	No terminado	2019-05-19 13:57:53+02	1130	2295	10	2018-05-31 19:11:04+02
554	3261	7.5	2020-03-20 16:18:39+01	909	2722	7.5	2019-05-19 13:57:05+02	1129	2308	7.5	2018-05-31 19:10:52+02
553	3243	7	2020-03-20 16:18:37+01	908	3015	No terminado	2019-05-19 13:38:38+02	1128	2305	9	2018-05-31 19:10:45+02
552	3218	6	2020-03-20 16:18:30+01	907	2860	8	2019-05-19 13:28:23+02	1127	2308	No terminado	2018-05-31 19:10:38+02
551	3193	5.5	2020-03-20 16:17:06+01	906	2727	7	2019-05-19 13:23:25+02	1126	2308	No terminado	2018-05-31 19:03:30+02
550	3190	No terminado	2020-03-20 16:16:56+01	905	2727	No terminado	2019-05-19 13:23:23+02	1125	2222	8.5	2018-05-31 19:00:59+02
549	3200	8	2020-03-20 16:16:37+01	904	2727	No terminado	2019-05-19 13:23:21+02	1124	2306	No terminado	2018-05-31 19:00:58+02
548	3221	3	2020-03-20 16:15:53+01	903	2727	No terminado	2019-05-19 13:23:19+02	1123	2258	No terminado	2018-05-31 18:56:53+02
547	3228	5	2020-03-20 16:15:17+01	902	2727	No terminado	2019-05-19 13:23:16+02	1122	2311	8	2018-05-31 18:52:17+02
546	3175	No terminado	2020-03-20 16:15:02+01	901	2995	9	2019-05-19 13:06:51+02	1121	2244	9	2018-05-31 18:50:44+02
545	3189	5.5	2020-03-20 16:13:58+01	900	2852	3	2019-05-19 13:04:23+02	1120	2280	10	2018-05-31 18:49:53+02
544	3256	5	2020-03-20 16:13:43+01	899	2852	No terminado	2019-05-19 13:04:21+02	1119	2296	7.5	2018-05-31 18:45:49+02
543	3194	3.5	2020-03-20 16:13:43+01	898	2902	4.5	2019-05-19 13:02:03+02	1118	2221	9.5	2018-05-31 18:40:26+02
542	3256	No terminado	2020-03-20 16:13:16+01	897	2721	7	2019-05-19 13:01:47+02	1117	2257	7.5	2018-05-31 18:36:06+02
541	3246	5.5	2020-03-20 16:12:54+01	896	2852	0	2019-05-19 12:58:38+02	1116	2299	8.5	2018-05-31 18:35:31+02
540	3223	5	2020-03-20 16:12:33+01	895	2743	7.5	2019-05-19 12:54:41+02	1115	2258	No terminado	2018-05-31 18:27:42+02
539	3281	5	2020-03-20 16:11:54+01	894	2860	7.5	2019-05-19 12:40:54+02	1114	2255	7.5	2018-05-31 18:26:01+02
538	3198	7.5	2020-03-20 16:11:44+01	893	2859	10	2019-05-19 12:37:16+02	1113	2246	10	2018-05-31 18:24:23+02
537	3231	5.5	2020-03-20 16:11:24+01	892	2859	No terminado	2019-05-19 12:32:04+02	1112	2298	5.5	2018-05-31 18:19:37+02
536	3231	No terminado	2020-03-20 16:11:20+01	891	2862	7.5	2019-05-19 12:13:29+02	1111	2276	7.5	2018-05-31 18:19:08+02
535	3238	6.5	2020-03-20 16:11:16+01	890	2854	6	2019-05-19 11:39:03+02	1110	2308	No terminado	2018-05-31 18:18:07+02
534	3239	7.5	2020-03-20 16:11:05+01	889	2752	7.5	2019-05-19 11:33:37+02	1109	2213	No terminado	2018-05-31 18:17:51+02
533	3191	5.5	2020-03-20 16:11:00+01	888	2821	5.5	2019-05-19 11:14:35+02	1108	2312	9	2018-05-31 18:16:31+02
532	3280	4	2020-03-20 16:10:55+01	887	2745	6.5	2019-05-19 10:04:06+02	1107	2500	8.5	2018-05-31 18:06:51+02
531	3279	5	2020-03-20 16:10:30+01	886	2743	No terminado	2019-05-19 09:22:37+02	1106	2275	3	2018-05-31 18:03:43+02
530	3185	6	2020-03-20 16:09:34+01	885	2743	No terminado	2019-05-19 09:10:07+02	1105	2261	7	2018-05-31 17:58:32+02
529	3253	No terminado	2020-03-20 16:09:23+01	884	2730	6.5	2019-05-19 08:57:24+02	1104	2280	9.5	2018-05-31 17:58:18+02
528	3185	No terminado	2020-03-20 16:08:53+01	883	2730	7	2019-05-19 08:28:25+02	1103	2251	No terminado	2018-05-31 17:53:57+02
527	3232	7.5	2020-03-20 16:08:20+01	882	2721	7.5	2019-05-19 03:46:13+02	1102	2293	8	2018-05-31 17:53:47+02
526	3257	5.5	2020-03-20 16:06:45+01	881	2751	7.5	2019-05-18 23:12:33+02	1101	2286	9	2018-05-31 17:53:35+02
525	3175	No terminado	2020-03-20 16:05:11+01	880	2751	7.5	2019-05-18 22:30:18+02	1100	2283	8.5	2018-05-31 17:47:30+02
524	3186	7.5	2020-03-20 16:05:06+01	879	2853	8.5	2019-05-18 22:05:08+02	1099	2255	7.5	2018-05-31 17:46:16+02
523	3197	No terminado	2020-03-20 16:03:58+01	878	2751	7.5	2019-05-18 21:30:39+02	1098	2287	8	2018-05-31 17:41:24+02
522	3196	7.5	2020-03-20 16:03:56+01	877	2730	5.5	2019-05-18 20:14:34+02	1097	2287	No terminado	2018-05-31 17:36:50+02
521	3239	No terminado	2020-03-20 16:02:16+01	876	2743	No terminado	2019-05-18 20:09:52+02	1096	2296	No terminado	2018-05-31 17:35:26+02
520	3182	7	2020-03-20 16:02:00+01	875	2870	9.5	2019-05-18 19:47:07+02	1095	2294	No terminado	2018-05-31 17:30:24+02
519	3229	8	2020-03-20 16:01:25+01	874	2870	No terminado	2019-05-18 19:46:32+02	1094	2265	9.5	2018-05-31 17:26:55+02
518	3184	7.5	2020-03-20 16:01:20+01	873	2868	10	2019-05-18 19:23:06+02	1093	2288	6	2018-05-31 17:26:16+02
517	3202	5.5	2020-03-20 16:01:16+01	872	2859	9.5	2019-05-18 19:12:15+02	1092	2221	10	2018-05-31 17:21:47+02
516	3224	5	2020-03-20 16:01:10+01	871	2862	7.5	2019-05-18 18:58:40+02	1091	2215	No terminado	2018-05-31 17:20:25+02
515	3188	7.5	2020-03-20 16:01:01+01	870	2860	7.5	2019-05-18 18:52:50+02	1090	2263	9	2018-05-31 17:18:46+02
514	3262	7.5	2020-03-20 16:00:06+01	869	2863	7.5	2019-05-18 18:52:13+02	1089	2312	8.5	2018-05-31 17:16:42+02
513	3226	5	2020-03-20 15:58:56+01	868	3015	No terminado	2019-05-18 18:41:47+02	1088	2260	4	2018-05-31 17:14:43+02
512	3260	5	2020-03-20 15:58:53+01	867	2851	No terminado	2019-05-18 18:36:01+02	1087	2270	5	2018-05-31 17:11:57+02
511	3204	8	2020-03-20 15:58:06+01	866	2900	7.5	2019-05-18 18:15:26+02	1086	2256	5	2018-05-31 17:10:26+02
510	3225	6.5	2020-03-20 15:57:35+01	865	2730	6	2019-05-18 17:46:33+02	1085	2308	8	2018-05-31 17:09:26+02
509	3241	6.5	2020-03-20 15:57:22+01	864	2868	9	2019-05-18 17:46:05+02	1084	2259	7.5	2018-05-31 17:08:07+02
508	3209	6	2020-03-20 15:57:03+01	863	2730	No terminado	2019-05-18 17:44:12+02	1083	2309	8	2018-05-31 17:05:27+02
507	3176	7	2020-03-20 15:56:45+01	862	2900	6.5	2019-05-18 17:32:18+02	1082	2256	No terminado	2018-05-31 17:04:15+02
506	3215	5	2020-03-20 15:56:11+01	861	2995	8	2019-05-18 17:08:36+02	1081	2222	9	2018-05-31 17:03:33+02
505	3259	5.5	2020-03-20 15:54:58+01	860	2851	7.5	2019-05-18 17:04:45+02	1080	2256	No terminado	2018-05-31 17:03:15+02
504	3210	5.5	2020-03-20 15:54:04+01	859	2851	No terminado	2019-05-18 16:56:40+02	1079	2256	No terminado	2018-05-31 16:52:53+02
503	3210	No terminado	2020-03-20 15:53:16+01	858	2745	4	2019-05-18 16:51:06+02	1078	2244	9.5	2018-05-31 16:48:51+02
502	3210	No terminado	2020-03-20 15:50:46+01	857	2854	No terminado	2019-05-18 16:47:05+02	1077	2213	2	2018-05-31 16:48:08+02
501	3203	6	2020-03-20 15:49:38+01	856	2722	7.5	2019-05-18 15:22:15+02	1076	2250	10	2018-05-31 16:47:27+02
500	3221	No terminado	2020-03-20 15:41:56+01	855	2744	7.5	2019-05-18 14:43:31+02	1075	2250	No terminado	2018-05-31 16:47:09+02
499	3212	7.5	2020-03-20 15:40:45+01	854	2860	7.5	2019-05-18 14:24:56+02	1074	2250	No terminado	2018-05-31 16:46:03+02
498	3192	7.5	2020-03-20 15:40:23+01	853	2859	9	2019-05-18 13:46:47+02	1073	2276	7.5	2018-05-31 16:44:57+02
497	3212	No terminado	2020-03-20 15:39:40+01	852	2995	No terminado	2019-05-18 13:46:44+02	1072	2288	10	2018-05-31 16:42:44+02
496	3206	5.5	2020-03-20 15:32:48+01	851	2857	7	2019-05-18 13:46:04+02	1071	2253	9	2018-05-31 16:41:10+02
495	3251	5.5	2020-03-20 15:31:51+01	850	2863	No terminado	2019-05-18 13:02:11+02	1070	2283	9.5	2018-05-31 16:33:35+02
494	3396	6	2020-03-20 15:21:52+01	849	2738	No terminado	2019-05-18 12:47:01+02	1069	2243	7.5	2018-05-31 16:31:51+02
493	3220	6	2020-03-20 15:21:31+01	848	2860	7.5	2019-05-18 12:18:11+02	1068	2218	8	2018-05-31 16:29:20+02
492	3211	6.5	2020-03-20 15:10:43+01	847	2752	5.5	2019-05-18 11:57:45+02	1067	2296	8.5	2018-05-31 16:26:14+02
491	3242	No terminado	2020-03-20 15:08:52+01	846	2752	No terminado	2019-05-18 11:57:41+02	1066	2296	No terminado	2018-05-31 16:26:09+02
490	3255	No terminado	2020-03-20 14:42:47+01	845	2729	8	2019-05-18 11:25:19+02	1065	2276	No terminado	2018-05-31 16:25:12+02
489	3252	No terminado	2020-03-20 14:35:37+01	844	2872	No terminado	2019-05-18 10:57:25+02	1064	2312	9.5	2018-05-31 16:20:14+02
488	3396	No terminado	2020-03-20 14:24:25+01	843	2744	7	2019-05-18 10:40:05+02	1063	2270	9	2018-05-31 16:17:06+02
487	3262	0	2020-03-20 14:16:26+01	842	3015	No terminado	2019-05-18 09:48:46+02	1062	2294	No terminado	2018-05-31 16:06:03+02
486	3252	No terminado	2020-03-20 14:10:36+01	841	2757	7.5	2019-05-18 01:22:17+02	1061	2268	10	2018-05-31 16:04:49+02
485	3262	2.5	2020-03-20 13:58:36+01	840	2866	10	2019-05-17 19:29:11+02	1060	2280	10	2018-05-31 16:04:42+02
484	3219	5	2020-03-20 13:33:25+01	839	2866	No terminado	2019-05-17 19:29:07+02	1059	2306	9.5	2018-05-31 16:04:10+02
483	3262	2.5	2020-03-20 13:23:33+01	838	2854	No terminado	2019-05-17 19:13:49+02	1058	2299	9	2018-05-31 16:03:04+02
482	3252	No terminado	2020-03-20 13:17:19+01	837	2854	No terminado	2019-05-17 19:13:45+02	1057	2301	7.5	2018-05-31 16:01:50+02
481	3202	No terminado	2020-03-20 12:22:23+01	836	2861	No terminado	2019-05-17 19:03:47+02	1056	2526	6	2018-05-31 16:00:02+02
480	3249	No terminado	2020-03-20 12:13:30+01	835	2900	7.5	2019-05-17 18:57:43+02	1055	2243	No terminado	2018-05-31 15:55:57+02
479	3249	No terminado	2020-03-20 12:12:15+01	834	2743	No terminado	2019-05-17 18:44:48+02	1054	2310	8	2018-05-31 15:54:28+02
478	3216	5	2020-03-20 12:12:06+01	833	2854	No terminado	2019-05-17 18:24:50+02	1053	2291	8	2018-05-31 15:49:31+02
477	3249	No terminado	2020-03-20 12:06:41+01	832	2854	No terminado	2019-05-17 18:19:04+02	1052	2261	7.5	2018-05-31 15:34:10+02
476	3188	7.5	2020-03-20 11:53:17+01	831	2854	No terminado	2019-05-17 18:18:59+02	1051	2251	No terminado	2018-05-31 15:31:20+02
475	3229	7.5	2020-03-20 10:49:43+01	830	2991	No terminado	2019-05-17 17:48:36+02	1050	2288	10	2018-05-31 15:20:21+02
474	3220	4.5	2020-03-19 22:55:45+01	829	2861	No terminado	2019-05-17 17:21:25+02	1049	2259	7.5	2018-05-31 15:15:39+02
473	3262	2.5	2020-03-19 22:52:27+01	828	2994	0	2019-05-17 16:58:04+02	1048	2275	2.5	2018-05-31 15:11:56+02
472	3217	No terminado	2020-03-19 22:07:12+01	827	2994	No terminado	2019-05-17 16:52:26+02	1047	2276	5.5	2018-05-31 15:03:34+02
471	3182	6	2020-03-19 21:17:47+01	826	2744	7	2019-05-17 15:25:22+02	1046	2276	No terminado	2018-05-31 15:03:12+02
470	3216	2	2020-03-19 20:56:16+01	825	2861	1.5	2019-05-17 12:56:15+02	1045	2276	No terminado	2018-05-31 15:01:45+02
469	3217	2.5	2020-03-19 20:53:30+01	824	2991	No terminado	2019-05-17 11:41:04+02	1044	2272	10	2018-05-31 14:57:53+02
468	3193	5	2020-03-19 20:26:50+01	823	2862	7.5	2019-05-17 11:08:24+02	1043	2290	8	2018-05-31 14:53:33+02
467	3256	5.5	2020-03-19 20:01:49+01	822	2862	No terminado	2019-05-17 11:00:46+02	1042	2266	9	2018-05-31 14:45:52+02
466	3254	4.5	2020-03-19 19:47:42+01	821	2862	7	2019-05-17 09:52:53+02	1041	2253	9.5	2018-05-31 14:36:08+02
465	3196	7.5	2020-03-19 19:38:43+01	820	2853	No terminado	2019-05-17 09:40:30+02	1040	2248	7.5	2018-05-31 14:03:24+02
464	3230	5	2020-03-19 19:34:10+01	819	2751	7	2019-05-17 00:33:37+02	1039	2248	No terminado	2018-05-31 14:03:21+02
463	3233	5	2020-03-19 19:13:29+01	818	2758	No terminado	2019-05-16 23:47:09+02	1038	2249	7.5	2018-05-31 14:03:20+02
462	3236	5	2020-03-19 18:56:23+01	817	2757	7.5	2019-05-16 23:15:03+02	1037	2282	No terminado	2018-05-31 13:51:52+02
461	3262	3.5	2020-03-19 18:35:16+01	816	2868	6	2019-05-16 21:42:38+02	1036	2500	No terminado	2018-05-31 13:36:01+02
460	3218	5.5	2020-03-19 18:04:28+01	815	2854	No terminado	2019-05-16 21:07:59+02	1035	2256	2.5	2018-05-31 13:32:46+02
459	3201	7.5	2020-03-19 17:56:34+01	814	2861	1	2019-05-16 20:50:25+02	1034	2276	5	2018-05-31 13:24:58+02
458	3201	No terminado	2020-03-19 17:38:39+01	813	2859	10	2019-05-16 20:36:50+02	1033	2276	No terminado	2018-05-31 13:17:17+02
457	3191	2.5	2020-03-19 17:24:05+01	812	2859	No terminado	2019-05-16 20:35:51+02	1032	2274	7.5	2018-05-31 13:16:45+02
456	3199	5	2020-03-19 17:15:07+01	811	2744	6	2019-05-16 20:34:52+02	1031	2280	10	2018-05-31 13:10:25+02
455	3200	7.5	2020-03-19 16:40:32+01	810	2859	No terminado	2019-05-16 20:33:54+02	1030	2265	No terminado	2018-05-31 13:09:51+02
454	3185	6	2020-03-19 16:40:12+01	809	2866	8	2019-05-16 19:54:16+02	1029	2266	No terminado	2018-05-31 13:09:35+02
453	3185	No terminado	2020-03-19 16:40:07+01	808	2854	No terminado	2019-05-16 19:43:14+02	1028	2265	No terminado	2018-05-31 13:01:37+02
452	3239	6	2020-03-19 16:39:26+01	807	2868	No terminado	2019-05-16 19:31:55+02	1027	2253	9.5	2018-05-31 13:01:11+02
451	3189	5	2020-03-19 13:04:03+01	806	2743	3.5	2019-05-16 19:24:05+02	1026	2244	No terminado	2018-05-31 12:53:42+02
450	3196	No terminado	2020-03-19 12:07:34+01	805	2719	No terminado	2019-05-16 19:07:50+02	1025	2283	10	2018-05-31 12:51:12+02
449	3196	No terminado	2020-03-19 12:07:30+01	804	2854	No terminado	2019-05-16 18:53:24+02	1024	2246	5	2018-05-31 12:48:06+02
448	3221	4	2020-03-19 11:36:26+01	803	2854	No terminado	2019-05-16 18:30:13+02	1023	2256	No terminado	2018-05-31 12:41:10+02
447	3211	6	2020-03-19 10:09:23+01	802	2854	No terminado	2019-05-16 18:11:10+02	1022	2219	8.5	2018-05-31 12:38:47+02
446	3182	No terminado	2020-03-18 22:15:06+01	801	2854	No terminado	2019-05-16 16:58:08+02	1021	2312	9.5	2018-05-31 12:35:16+02
445	3182	No terminado	2020-03-18 22:09:20+01	800	2729	8.5	2019-05-16 16:58:05+02	1020	2299	7.5	2018-05-31 12:30:43+02
444	3182	No terminado	2020-03-18 22:09:16+01	799	2901	6	2019-05-16 16:22:15+02	1019	2526	No terminado	2018-05-31 12:22:54+02
443	3247	6.5	2020-03-18 20:36:59+01	798	3008	No terminado	2019-05-16 16:05:00+02	1018	2308	7.5	2018-05-31 12:11:12+02
442	3221	No terminado	2020-03-18 19:32:31+01	797	2729	7	2019-05-16 13:32:32+02	1017	2257	No terminado	2018-05-31 12:09:24+02
441	3219	5	2020-03-18 19:25:01+01	796	2995	No terminado	2019-05-16 13:24:43+02	1016	2294	9.5	2018-05-31 12:08:12+02
440	3219	No terminado	2020-03-18 19:24:56+01	795	2861	No terminado	2019-05-16 13:19:22+02	1015	2257	No terminado	2018-05-31 12:05:00+02
439	3215	3.5	2020-03-18 18:43:44+01	794	2995	No terminado	2019-05-16 12:56:06+02	1014	2257	No terminado	2018-05-31 12:04:55+02
438	3195	6	2020-03-18 18:28:06+01	793	2854	No terminado	2019-05-16 12:40:30+02	1013	2258	8.5	2018-05-31 12:03:54+02
437	3195	No terminado	2020-03-18 18:19:08+01	792	2854	No terminado	2019-05-16 12:40:25+02	1012	2220	10	2018-05-31 12:03:05+02
436	3217	4.5	2020-03-18 18:15:59+01	791	2854	No terminado	2019-05-16 12:38:47+02	1011	2301	7.5	2018-05-31 12:02:20+02
435	3189	5	2020-03-18 17:43:21+01	790	2738	No terminado	2019-05-16 12:24:38+02	1010	2282	9	2018-05-31 11:57:30+02
434	3189	No terminado	2020-03-18 17:42:50+01	789	2736	No terminado	2019-05-16 11:29:30+02	1009	2246	4.5	2018-05-31 11:53:22+02
433	3260	4.5	2020-03-18 17:20:55+01	788	2736	No terminado	2019-05-16 11:29:25+02	1008	2270	9.5	2018-05-31 11:52:20+02
432	3217	No terminado	2020-03-18 15:47:02+01	787	2994	No terminado	2019-05-16 11:16:29+02	1007	2246	No terminado	2018-05-31 11:50:21+02
431	3217	No terminado	2020-03-18 15:46:23+01	786	2868	No terminado	2019-05-16 11:09:47+02	1006	2246	No terminado	2018-05-31 11:50:17+02
430	3241	5.5	2020-03-18 15:31:36+01	785	2995	8.5	2019-05-16 11:02:56+02	1005	2290	7.5	2018-05-31 11:49:18+02
429	3184	7.5	2020-03-18 12:13:53+01	784	2724	No terminado	2019-05-16 10:56:24+02	1004	2261	7.5	2018-05-31 11:49:16+02
428	3192	7.5	2020-03-18 12:09:00+01	783	2752	6	2019-05-16 10:51:00+02	1003	2290	No terminado	2018-05-31 11:49:13+02
427	3212	7	2020-03-18 12:08:57+01	782	2868	5.5	2019-05-16 10:18:28+02	1002	2290	No terminado	2018-05-31 11:49:05+02
426	3223	5	2020-03-18 11:10:45+01	781	2731	3	2019-05-16 01:07:29+02	1001	2272	8	2018-05-31 11:47:26+02
425	3223	No terminado	2020-03-18 10:54:32+01	780	2731	No terminado	2019-05-16 01:06:51+02	1000	2252	No terminado	2018-05-31 11:45:37+02
424	3195	No terminado	2020-03-18 00:29:03+01	779	2853	No terminado	2019-05-15 21:53:06+02	999	2290	No terminado	2018-05-31 11:44:03+02
423	3200	8	2020-03-17 19:49:33+01	778	2743	No terminado	2019-05-15 19:39:55+02	998	2218	7.5	2018-05-31 11:41:34+02
422	3225	5	2020-03-17 19:46:20+01	777	2900	7.5	2019-05-15 19:17:42+02	997	2265	9.5	2018-05-31 11:40:41+02
421	3204	8	2020-03-17 19:11:58+01	776	2863	2.5	2019-05-15 19:06:05+02	996	2249	7.5	2018-05-31 11:38:49+02
420	3186	7.5	2020-03-17 19:07:21+01	775	2854	No terminado	2019-05-15 18:42:45+02	995	2280	9.5	2018-05-31 11:37:19+02
419	3198	7.5	2020-03-17 18:54:07+01	774	2854	No terminado	2019-05-15 18:39:21+02	994	2248	8	2018-05-31 11:35:41+02
418	3198	No terminado	2020-03-17 18:40:54+01	773	2854	No terminado	2019-05-15 18:39:17+02	993	2308	No terminado	2018-05-31 11:32:46+02
417	3253	7.5	2020-03-17 18:25:36+01	772	2854	No terminado	2019-05-15 18:36:22+02	992	2268	8.5	2018-05-31 11:32:42+02
416	3259	5.5	2020-03-17 18:14:02+01	771	2854	No terminado	2019-05-15 18:36:18+02	991	2264	10	2018-05-31 11:32:15+02
415	3246	No terminado	2020-03-17 18:12:04+01	770	2991	3	2019-05-15 18:31:12+02	990	2263	8.5	2018-05-31 11:31:04+02
414	3261	5	2020-03-17 18:10:16+01	769	2722	No terminado	2019-05-15 18:24:25+02	989	2263	No terminado	2018-05-31 11:30:59+02
413	3243	5	2020-03-17 18:06:23+01	768	2854	No terminado	2019-05-15 18:00:48+02	988	2253	No terminado	2018-05-31 11:27:50+02
412	3206	5.5	2020-03-17 18:05:53+01	767	2732	No terminado	2019-05-15 17:48:07+02	987	2253	No terminado	2018-05-31 11:27:42+02
411	3249	No terminado	2020-03-17 17:50:40+01	766	2730	6	2019-05-15 17:17:24+02	986	2283	10	2018-05-31 11:21:00+02
410	3232	5	2020-03-17 17:39:40+01	765	2867	7.5	2019-05-15 17:12:04+02	985	2221	10	2018-05-31 11:15:56+02
409	3175	8.5	2020-03-17 17:23:09+01	764	2867	No terminado	2019-05-15 17:11:28+02	984	2218	No terminado	2018-05-31 11:15:13+02
408	3175	No terminado	2020-03-17 17:16:12+01	763	2867	No terminado	2019-05-15 17:11:26+02	983	2253	No terminado	2018-05-31 11:13:45+02
407	3175	No terminado	2020-03-17 16:53:05+01	762	2867	No terminado	2019-05-15 17:11:24+02	982	2310	No terminado	2018-05-31 11:10:48+02
406	3279	5	2020-03-17 16:38:07+01	761	2736	No terminado	2019-05-15 17:08:50+02	981	2222	8	2018-05-31 11:03:25+02
405	3247	5	2020-03-17 16:10:25+01	760	2900	6.5	2019-05-15 16:46:06+02	980	2270	9	2018-05-31 10:59:52+02
404	3247	No terminado	2020-03-17 16:10:21+01	759	2861	No terminado	2019-05-15 16:45:39+02	979	2244	9	2018-05-31 10:55:39+02
403	3175	7.5	2020-03-17 16:07:40+01	758	2868	5	2019-05-15 16:13:59+02	978	2286	No terminado	2018-05-31 10:53:00+02
402	3175	No terminado	2020-03-17 15:54:26+01	757	2856	4.5	2019-05-15 16:06:54+02	977	2258	9	2018-05-31 10:49:47+02
401	3193	4.5	2020-03-17 15:20:16+01	756	2722	7	2019-05-15 15:32:19+02	976	2274	3	2018-05-31 10:43:30+02
400	3210	5.5	2020-03-17 15:08:14+01	755	2732	No terminado	2019-05-15 13:57:53+02	975	2312	9.5	2018-05-31 10:40:06+02
399	3204	7	2020-03-17 14:11:09+01	754	2861	0.5	2019-05-15 13:55:50+02	974	2259	6	2018-05-31 10:35:30+02
398	3229	7	2020-03-17 13:35:15+01	753	2744	5.5	2019-05-15 13:53:11+02	973	2500	No terminado	2018-05-31 10:30:31+02
397	3179	9	2020-03-17 13:20:25+01	752	2861	No terminado	2019-05-15 13:38:25+02	972	2307	8.5	2018-05-31 10:29:36+02
396	3231	6	2020-03-17 13:13:36+01	751	2734	8	2019-05-15 13:32:53+02	971	2280	10	2018-05-31 10:28:39+02
395	3231	No terminado	2020-03-17 13:12:59+01	750	2853	9	2019-05-15 13:26:17+02	970	2280	No terminado	2018-05-31 10:28:35+02
394	3238	5	2020-03-17 12:46:45+01	749	3008	No terminado	2019-05-15 13:19:52+02	969	2307	No terminado	2018-05-31 10:28:26+02
393	3188	7.5	2020-03-17 12:41:24+01	748	2722	5	2019-05-15 12:46:15+02	968	2253	9	2018-05-31 10:27:35+02
392	3196	6.5	2020-03-17 12:38:10+01	747	3009	9.5	2019-05-15 12:17:39+02	967	2307	No terminado	2018-05-31 10:26:38+02
391	3187	6	2020-03-17 11:45:13+01	746	3009	0	2019-05-15 12:14:15+02	966	2307	No terminado	2018-05-31 10:26:07+02
390	3245	5	2020-03-17 11:29:23+01	745	2853	9.5	2019-05-15 12:09:43+02	965	2265	9.5	2018-05-31 10:25:42+02
389	3176	6.5	2020-03-17 10:20:18+01	744	2862	7	2019-05-15 10:57:13+02	964	2283	10	2018-05-31 10:15:37+02
388	3212	7.5	2020-03-17 10:12:38+01	743	2730	6.5	2019-05-15 10:50:11+02	963	2256	0	2018-05-31 10:11:17+02
387	3210	No terminado	2020-03-16 22:21:58+01	742	3009	8.5	2019-05-15 10:44:41+02	962	2265	1	2018-05-31 10:04:08+02
386	3206	No terminado	2020-03-16 20:09:11+01	741	3008	5.5	2019-05-15 10:33:03+02	961	2265	No terminado	2018-05-31 10:00:34+02
385	3210	No terminado	2020-03-16 18:47:01+01	740	2757	7.5	2019-05-15 02:55:48+02	960	2279	7.5	2018-05-31 09:48:04+02
384	3247	5	2020-03-16 18:06:36+01	739	2757	6	2019-05-15 02:20:24+02	959	2252	6.5	2018-05-31 09:37:50+02
383	3184	7	2020-03-16 18:05:05+01	738	2757	No terminado	2019-05-15 02:17:58+02	958	2286	8.5	2018-05-31 09:36:31+02
382	3193	No terminado	2020-03-16 18:00:33+01	737	2757	6.5	2019-05-15 00:00:57+02	957	2287	7	2018-05-31 09:25:06+02
381	3209	5	2020-03-16 17:51:23+01	736	2853	9	2019-05-14 21:58:58+02	956	2266	10	2018-05-31 09:13:26+02
380	3193	No terminado	2020-03-16 17:13:50+01	735	2743	No terminado	2019-05-14 19:46:01+02	955	2219	8.5	2018-05-31 09:11:45+02
379	3228	5	2020-03-16 16:57:48+01	734	2868	No terminado	2019-05-14 18:36:41+02	954	2219	No terminado	2018-05-31 09:03:01+02
378	3247	1	2020-03-16 14:43:10+01	733	2730	6.5	2019-05-14 18:12:04+02	953	2291	9	2018-05-31 08:47:20+02
377	3200	No terminado	2020-03-16 13:10:05+01	732	2722	No terminado	2019-05-14 17:43:51+02	952	2283	9.5	2018-05-31 08:36:11+02
376	3188	7.5	2020-03-16 12:46:16+01	731	2744	5	2019-05-14 17:36:17+02	951	2255	No terminado	2018-05-31 04:58:31+02
375	3200	8	2020-03-16 12:20:18+01	730	2743	No terminado	2019-05-14 17:25:18+02	950	2255	5.5	2018-05-31 03:29:11+02
374	3197	No terminado	2020-03-16 11:58:41+01	729	2744	No terminado	2019-05-14 16:42:21+02	949	2255	No terminado	2018-05-31 03:02:18+02
373	3247	4	2020-03-15 23:01:45+01	728	2857	No terminado	2019-05-14 16:40:44+02	948	2251	8	2018-05-31 01:57:50+02
372	3210	No terminado	2020-03-15 18:45:18+01	727	2741	No terminado	2019-05-14 16:15:35+02	947	2260	3	2018-05-31 01:49:01+02
371	3179	8.5	2020-03-15 18:12:24+01	726	2857	No terminado	2019-05-14 15:51:03+02	946	2251	7.5	2018-05-31 00:53:38+02
370	3209	No terminado	2020-03-15 17:04:53+01	725	2724	No terminado	2019-05-14 15:50:57+02	945	2251	7.5	2018-05-31 00:10:40+02
369	3279	No terminado	2020-03-15 16:32:42+01	724	3008	No terminado	2019-05-14 15:40:23+02	944	2251	No terminado	2018-05-31 00:07:04+02
368	3175	7.5	2020-03-15 15:46:39+01	723	2721	No terminado	2019-05-14 15:37:46+02	943	2251	No terminado	2018-05-31 00:06:42+02
367	3175	No terminado	2020-03-15 15:46:27+01	722	2722	No terminado	2019-05-14 15:37:45+02	942	2294	No terminado	2018-05-30 23:19:06+02
366	3175	No terminado	2020-03-15 15:44:24+01	721	2759	5	2019-05-14 15:37:30+02	941	2256	No terminado	2018-05-30 22:56:33+02
365	3175	No terminado	2020-03-15 15:41:19+01	720	2901	No terminado	2019-05-14 15:36:41+02	940	2250	9.5	2018-05-30 22:52:08+02
364	3175	No terminado	2020-03-15 15:37:28+01	719	2859	10	2019-05-14 15:36:31+02	939	2250	No terminado	2018-05-30 22:50:57+02
363	3175	No terminado	2020-03-15 15:28:52+01	718	2729	No terminado	2019-05-14 15:36:10+02	938	2250	No terminado	2018-05-30 22:48:39+02
362	3175	No terminado	2020-03-15 15:24:34+01	717	2851	10	2019-05-14 15:35:48+02	937	2295	No terminado	2018-05-30 22:48:12+02
361	3175	No terminado	2020-03-15 15:11:23+01	716	3009	8	2019-05-14 15:35:04+02	936	2295	No terminado	2018-05-30 22:30:33+02
360	3175	No terminado	2020-03-15 15:01:42+01	715	2770	8	2019-05-14 15:34:36+02	935	2502	No terminado	2018-05-30 22:19:18+02
359	3175	No terminado	2020-03-15 14:51:43+01	714	2860	5.5	2019-05-14 15:34:18+02	934	2295	No terminado	2018-05-30 22:14:55+02
358	3175	No terminado	2020-03-15 14:49:32+01	713	2752	No terminado	2019-05-14 15:33:22+02	933	2243	7.5	2018-05-30 22:13:09+02
357	3184	7.5	2020-03-15 13:15:38+01	712	2735	No terminado	2019-05-14 15:21:12+02	932	2308	5.5	2018-05-30 22:02:58+02
356	3247	0	2020-03-15 12:20:34+01	711	2734	No terminado	2019-05-14 14:48:13+02	931	2251	8	2018-05-30 21:35:57+02
355	3184	7.5	2020-03-14 20:38:08+01	710	2734	No terminado	2019-05-14 14:45:41+02	930	2298	6	2018-05-30 21:23:49+02
354	3229	7.5	2020-03-14 15:20:10+01	709	2743	No terminado	2019-05-14 13:08:56+02	929	2306	9.5	2018-05-30 21:18:36+02
353	3184	7.5	2020-03-14 14:22:32+01	708	2743	No terminado	2019-05-14 13:08:35+02	928	2306	No terminado	2018-05-30 21:18:13+02
352	3229	6	2020-03-14 14:02:24+01	707	2743	No terminado	2019-05-14 12:59:41+02	927	2274	7.5	2018-05-30 21:14:46+02
351	3196	6	2020-03-13 20:15:21+01	706	2859	9	2019-05-14 08:40:43+02	926	2306	No terminado	2018-05-30 21:11:05+02
350	3197	No terminado	2020-03-13 19:17:16+01	705	2751	7.5	2019-05-13 23:29:51+02	925	2270	8.5	2018-05-30 21:09:46+02
349	3184	7.5	2020-03-13 18:13:23+01	704	2770	8	2019-05-13 22:23:29+02	924	2298	No terminado	2018-05-30 21:08:42+02
348	3219	No terminado	2020-03-13 17:41:22+01	703	2770	No terminado	2019-05-13 22:00:00+02	923	2274	No terminado	2018-05-30 20:48:30+02
347	3186	6.5	2020-03-13 16:03:33+01	702	2900	No terminado	2019-05-13 19:47:00+02	922	2219	8.5	2018-05-30 20:47:34+02
346	3188	7.5	2020-03-13 11:51:17+01	701	2900	6	2019-05-13 17:59:11+02	921	2253	9	2018-05-30 20:32:05+02
345	3219	No terminado	2020-03-13 10:28:05+01	700	3008	No terminado	2019-05-13 17:08:58+02	920	2218	8	2018-05-30 20:28:41+02
344	3196	5.5	2020-03-12 18:14:44+01	699	3008	No terminado	2019-05-13 16:30:32+02	919	2222	No terminado	2018-05-30 20:09:12+02
343	3196	No terminado	2020-03-12 18:09:59+01	698	3008	No terminado	2019-05-13 16:30:28+02	918	2251	7.5	2018-05-30 20:08:37+02
342	3221	No terminado	2020-03-12 18:08:30+01	697	2730	No terminado	2019-05-13 16:19:20+02	917	2288	10	2018-05-30 20:02:43+02
341	3221	No terminado	2020-03-12 17:39:10+01	696	2743	No terminado	2019-05-13 13:01:27+02	916	2251	No terminado	2018-05-30 20:02:12+02
340	3221	No terminado	2020-03-12 17:37:47+01	695	2743	No terminado	2019-05-13 12:18:09+02	915	2288	No terminado	2018-05-30 19:46:16+02
339	3219	1	2020-03-12 16:42:51+01	694	2743	No terminado	2019-05-13 12:15:51+02	914	2222	No terminado	2018-05-30 19:45:16+02
338	3200	8	2020-03-12 16:08:31+01	693	2854	No terminado	2019-05-13 11:32:02+02	913	2222	No terminado	2018-05-30 19:44:50+02
337	3200	No terminado	2020-03-12 16:07:43+01	692	2	No terminado	2019-05-13 05:07:21+02	912	2222	No terminado	2018-05-30 19:34:28+02
336	3200	No terminado	2020-03-12 16:05:54+01	691	2856	No terminado	2019-05-12 23:32:32+02	911	2270	8	2018-05-30 19:26:20+02
335	3210	5	2020-03-12 13:37:41+01	690	2856	No terminado	2019-05-12 23:12:48+02	910	2271	No terminado	2018-05-30 19:19:03+02
334	3186	5.5	2020-03-12 13:28:26+01	689	2854	No terminado	2019-05-12 20:13:21+02	909	2310	7.5	2018-05-30 19:07:06+02
333	3184	7.5	2020-03-12 13:07:27+01	688	2854	No terminado	2019-05-12 20:05:12+02	908	2266	8.5	2018-05-30 18:59:51+02
332	3219	0.5	2020-03-12 12:59:48+01	687	2821	No terminado	2019-05-12 18:27:33+02	907	2294	No terminado	2018-05-30 18:50:57+02
331	3200	No terminado	2020-03-12 10:26:05+01	686	2821	No terminado	2019-05-12 18:19:25+02	906	2280	10	2018-05-30 18:49:54+02
330	3221	No terminado	2020-03-12 10:19:53+01	685	2821	No terminado	2019-05-12 18:11:18+02	905	2258	9	2018-05-30 18:38:42+02
329	3220	No terminado	2020-03-12 01:22:04+01	684	2821	No terminado	2019-05-12 18:03:10+02	904	2255	7.5	2018-05-30 18:12:26+02
328	3176	5.5	2020-03-11 17:46:22+01	683	2821	No terminado	2019-05-12 17:55:03+02	903	2219	No terminado	2018-05-30 18:07:44+02
327	3192	5.5	2020-03-11 17:41:27+01	682	2743	No terminado	2019-05-12 12:17:26+02	902	2286	1	2018-05-30 17:55:18+02
326	3219	0.5	2020-03-11 16:56:21+01	681	3009	No terminado	2019-05-12 11:43:35+02	901	2244	9.5	2018-05-30 17:53:36+02
325	3200	No terminado	2020-03-11 16:03:22+01	680	3009	No terminado	2019-05-12 11:38:56+02	900	2246	3	2018-05-30 17:53:06+02
324	3200	No terminado	2020-03-11 16:02:42+01	679	3009	No terminado	2019-05-12 11:36:36+02	899	2271	No terminado	2018-05-30 17:52:55+02
323	3200	No terminado	2020-03-11 16:02:33+01	678	3009	No terminado	2019-05-12 11:34:17+02	898	2271	No terminado	2018-05-30 17:40:27+02
322	3200	No terminado	2020-03-11 15:59:47+01	677	3009	No terminado	2019-05-12 11:31:57+02	897	2294	9	2018-05-30 17:30:38+02
321	3204	7.5	2020-03-11 14:21:35+01	676	3009	No terminado	2019-05-12 11:29:37+02	896	2301	8	2018-05-30 17:27:28+02
320	3204	No terminado	2020-03-11 14:21:31+01	675	2743	No terminado	2019-05-12 10:48:35+02	895	2296	7.5	2018-05-30 17:27:19+02
319	3184	7.5	2020-03-11 12:25:00+01	674	2743	No terminado	2019-05-12 10:28:50+02	894	2222	8	2018-05-30 17:26:03+02
318	3188	6	2020-03-08 13:16:38+01	673	2900	No terminado	2019-05-12 10:27:06+02	893	2293	No terminado	2018-05-30 17:23:17+02
317	3188	5.5	2020-03-08 12:23:44+01	672	2851	No terminado	2019-05-12 10:19:35+02	892	2290	7.5	2018-05-30 17:22:22+02
316	3175	7.5	2020-03-07 22:17:37+01	671	2854	No terminado	2019-05-11 21:55:18+02	891	2268	9	2018-05-30 17:21:01+02
315	3175	No terminado	2020-03-07 22:14:34+01	670	2854	No terminado	2019-05-11 21:52:58+02	890	2291	8	2018-05-30 16:56:57+02
314	3200	7	2020-03-07 20:31:03+01	669	2854	No terminado	2019-05-11 21:50:38+02	889	2280	8.5	2018-05-30 16:55:35+02
313	3184	No terminado	2020-03-07 20:23:02+01	668	2854	No terminado	2019-05-11 21:30:45+02	888	2280	No terminado	2018-05-30 16:55:14+02
312	3193	No terminado	2020-03-07 15:37:10+01	667	2730	No terminado	2019-05-11 21:23:43+02	887	2282	8	2018-05-30 16:52:40+02
311	3209	0.5	2020-03-07 12:24:42+01	666	2854	No terminado	2019-05-11 21:10:50+02	886	2294	No terminado	2018-05-30 16:52:29+02
310	3183	No terminado	2020-03-07 10:13:21+01	665	2730	No terminado	2019-05-11 21:03:48+02	885	2282	No terminado	2018-05-30 16:41:59+02
309	3184	6.5	2020-03-07 10:06:16+01	664	2730	No terminado	2019-05-11 20:43:58+02	884	2218	8	2018-05-30 16:41:35+02
308	3175	7.5	2020-03-06 23:26:54+01	663	2854	No terminado	2019-05-11 20:31:12+02	883	2264	9	2018-05-30 16:39:00+02
307	3175	No terminado	2020-03-06 23:23:31+01	662	2854	No terminado	2019-05-11 20:26:35+02	882	2243	5.5	2018-05-30 16:16:50+02
306	3175	No terminado	2020-03-06 22:59:30+01	661	2730	No terminado	2019-05-11 20:24:13+02	881	2217	6	2018-05-30 16:08:59+02
305	3175	7.5	2020-03-06 22:11:49+01	660	2869	No terminado	2019-05-11 20:23:08+02	880	2263	8.5	2018-05-30 16:08:11+02
304	3193	3.5	2020-03-06 22:00:55+01	659	2854	No terminado	2019-05-11 20:06:46+02	879	2244	9	2018-05-30 16:07:47+02
303	3175	7.5	2020-03-06 21:11:29+01	658	2900	No terminado	2019-05-11 20:04:49+02	878	2294	5.5	2018-05-30 15:58:00+02
302	3175	No terminado	2020-03-06 21:09:03+01	657	2730	No terminado	2019-05-11 20:04:23+02	877	2264	8.5	2018-05-30 15:47:03+02
301	3175	No terminado	2020-03-06 20:37:03+01	656	2854	No terminado	2019-05-11 19:51:35+02	876	2252	No terminado	2018-05-30 15:45:19+02
300	3175	No terminado	2020-03-06 20:30:53+01	655	2854	No terminado	2019-05-11 19:47:19+02	875	2301	5.5	2018-05-30 15:33:52+02
299	3175	No terminado	2020-03-06 20:25:44+01	654	2743	No terminado	2019-05-11 19:40:24+02	874	2282	8	2018-05-30 15:04:26+02
298	3175	No terminado	2020-03-06 20:23:36+01	653	2854	No terminado	2019-05-11 19:31:38+02	873	2246	0	2018-05-30 14:32:27+02
297	3175	No terminado	2020-03-06 19:32:44+01	652	2854	No terminado	2019-05-11 19:27:23+02	872	2217	No terminado	2018-05-30 14:13:01+02
296	3175	No terminado	2020-03-06 19:19:37+01	651	2854	No terminado	2019-05-11 19:23:25+02	871	2243	3.5	2018-05-30 13:45:51+02
295	3175	6.5	2020-03-06 17:54:16+01	650	2743	No terminado	2019-05-11 19:20:55+02	870	2294	No terminado	2018-05-30 13:26:02+02
294	3231	5	2020-03-06 17:47:58+01	649	2900	No terminado	2019-05-11 19:20:23+02	869	2301	No terminado	2018-05-30 13:18:14+02
293	3175	No terminado	2020-03-06 17:44:36+01	648	2854	No terminado	2019-05-11 19:19:09+02	868	2246	0	2018-05-30 13:10:01+02
292	3175	No terminado	2020-03-06 17:42:35+01	647	2854	No terminado	2019-05-11 19:18:43+02	867	2217	6	2018-05-30 13:06:44+02
291	3175	No terminado	2020-03-06 17:35:18+01	646	2900	No terminado	2019-05-11 19:18:01+02	866	2309	5.5	2018-05-30 13:02:37+02
290	3200	No terminado	2020-03-06 17:01:26+01	645	2854	No terminado	2019-05-11 19:15:09+02	865	2260	No terminado	2018-05-30 13:00:23+02
289	3175	No terminado	2020-03-06 17:01:13+01	644	2900	No terminado	2019-05-11 19:13:17+02	864	2280	9.5	2018-05-30 12:47:06+02
288	3191	No terminado	2020-03-06 16:47:38+01	643	2854	No terminado	2019-05-11 19:13:05+02	863	2244	9	2018-05-30 12:43:40+02
287	3207	No terminado	2020-03-06 15:58:58+01	642	2900	No terminado	2019-05-11 19:10:55+02	862	2263	6.5	2018-05-30 12:16:56+02
286	3200	5	2020-03-06 15:57:41+01	641	2854	No terminado	2019-05-11 19:10:53+02	861	2251	No terminado	2018-05-30 12:13:28+02
285	3176	5.5	2020-03-06 15:56:45+01	640	2854	No terminado	2019-05-11 19:10:27+02	860	2252	No terminado	2018-05-30 12:13:26+02
284	3187	5	2020-03-06 15:56:13+01	639	2743	No terminado	2019-05-11 19:08:40+02	859	2274	5.5	2018-05-30 11:24:10+02
283	3204	6.5	2020-03-06 15:56:05+01	638	2900	No terminado	2019-05-11 19:08:33+02	858	2279	6	2018-05-30 11:13:53+02
282	3201	7.5	2020-03-06 15:55:40+01	637	2854	No terminado	2019-05-11 19:06:54+02	857	2307	8	2018-05-30 11:05:54+02
281	3192	No terminado	2020-03-06 15:54:36+01	636	2900	No terminado	2019-05-11 19:06:12+02	856	2307	No terminado	2018-05-30 11:03:11+02
280	3197	7	2020-03-06 15:53:55+01	635	2854	No terminado	2019-05-11 19:04:51+02	855	2221	9	2018-05-30 10:49:06+02
279	3179	8	2020-03-06 15:53:43+01	634	2900	No terminado	2019-05-11 19:03:51+02	854	2307	No terminado	2018-05-30 10:46:14+02
278	3184	6	2020-03-06 15:53:08+01	633	2851	No terminado	2019-05-11 19:03:17+02	853	2244	8	2018-05-30 10:39:19+02
277	3196	5.5	2020-03-06 15:53:00+01	632	2854	No terminado	2019-05-11 19:02:40+02	852	2282	6	2018-05-30 10:23:55+02
276	3195	No terminado	2020-03-06 15:52:48+01	631	2900	No terminado	2019-05-11 19:01:30+02	851	2260	2.5	2018-05-30 01:56:03+02
275	3198	No terminado	2020-03-06 15:52:35+01	630	2743	No terminado	2019-05-11 19:00:55+02	850	2260	No terminado	2018-05-30 01:55:38+02
274	3193	No terminado	2020-03-06 15:52:33+01	629	2900	No terminado	2019-05-11 18:59:10+02	849	2260	No terminado	2018-05-30 01:44:52+02
273	3202	No terminado	2020-03-06 15:52:27+01	628	2900	No terminado	2019-05-11 18:56:50+02	848	2260	No terminado	2018-05-30 00:43:03+02
272	3212	7	2020-03-06 15:52:25+01	627	2851	No terminado	2019-05-11 18:55:07+02	847	2502	6.5	2018-05-29 22:27:45+02
271	3186	5	2020-03-06 15:51:47+01	626	2900	No terminado	2019-05-11 18:54:29+02	846	2248	No terminado	2018-05-29 21:09:31+02
270	3259	5	2020-03-06 15:51:44+01	625	2900	No terminado	2019-05-11 18:52:10+02	845	2271	No terminado	2018-05-29 20:42:50+02
269	3215	5	2020-03-06 15:51:37+01	624	2900	No terminado	2019-05-11 18:49:50+02	844	2271	No terminado	2018-05-29 20:34:22+02
268	3182	6	2020-03-06 15:51:11+01	623	2900	No terminado	2019-05-11 18:47:29+02	843	2271	No terminado	2018-05-29 20:33:32+02
267	3279	No terminado	2020-03-06 12:05:19+01	622	2900	No terminado	2019-05-11 18:45:09+02	842	2248	5	2018-05-29 18:36:34+02
266	3279	No terminado	2020-03-06 11:44:51+01	621	2900	No terminado	2019-05-11 18:42:49+02	841	2501	No terminado	2018-05-29 16:43:11+02
265	3197	No terminado	2020-03-06 11:32:49+01	620	2743	No terminado	2019-05-11 18:41:05+02	840	2501	No terminado	2018-05-29 15:44:22+02
264	3179	7	2020-03-06 10:47:33+01	619	2900	No terminado	2019-05-11 18:40:28+02	839	2264	No terminado	2018-05-29 13:10:15+02
263	3191	No terminado	2020-03-05 11:17:54+01	618	2900	No terminado	2019-05-11 18:38:07+02	838	2308	5	2018-05-29 13:04:42+02
262	3248	No terminado	2020-03-04 00:27:03+01	617	2900	No terminado	2019-05-11 18:37:15+02	837	2274	0	2018-05-29 11:11:39+02
261	3221	No terminado	2020-03-03 15:41:48+01	616	2	No terminado	2019-05-11 18:24:38+02	836	2287	8.5	2018-05-28 21:31:49+02
260	3179	6	2020-03-02 21:49:28+01	615	2900	No terminado	2019-05-11 18:19:12+02	835	2287	No terminado	2018-05-28 21:23:36+02
259	3223	3.5	2020-03-01 19:25:35+01	614	2900	No terminado	2019-05-11 18:14:26+02	834	2280	10	2018-05-28 16:58:28+02
258	3211	No terminado	2020-03-01 18:12:44+01	613	2859	No terminado	2019-05-11 18:09:14+02	833	2271	No terminado	2018-05-27 19:59:16+02
257	3262	No terminado	2020-03-01 13:26:56+01	612	2	No terminado	2019-05-11 18:08:11+02	832	2275	No terminado	2018-05-27 15:01:38+02
256	3197	No terminado	2020-03-01 13:21:07+01	611	2757	No terminado	2019-05-11 18:05:25+02	831	2259	6.5	2018-05-27 13:35:41+02
255	3262	No terminado	2020-03-01 13:09:42+01	610	2859	No terminado	2019-05-11 18:04:10+02	830	2287	10	2018-05-27 10:17:40+02
254	3262	0	2020-03-01 12:57:21+01	609	2900	No terminado	2019-05-11 18:00:05+02	829	2291	9	2018-05-26 19:35:37+02
253	3262	0	2020-03-01 12:51:00+01	608	2757	No terminado	2019-05-11 17:57:14+02	828	2291	No terminado	2018-05-26 19:33:44+02
252	3188	5	2020-03-01 12:27:57+01	607	2743	No terminado	2019-05-11 17:54:49+02	827	2287	No terminado	2018-05-26 19:14:46+02
251	3188	No terminado	2020-03-01 12:27:55+01	606	2860	No terminado	2019-05-11 17:52:15+02	826	2291	No terminado	2018-05-26 12:06:03+02
250	3188	No terminado	2020-03-01 12:27:51+01	605	2743	No terminado	2019-05-11 17:50:52+02	825	2291	No terminado	2018-05-26 11:43:56+02
249	3210	5	2020-03-01 11:32:17+01	604	2757	No terminado	2019-05-11 17:49:03+02	824	2291	No terminado	2018-05-26 11:39:06+02
248	3210	No terminado	2020-03-01 11:31:08+01	603	2757	No terminado	2019-05-11 17:41:59+02	823	2253	8.5	2018-05-25 18:11:49+02
247	3210	No terminado	2020-03-01 11:28:29+01	602	2757	No terminado	2019-05-11 17:40:54+02	822	2280	9.5	2018-05-25 11:44:17+02
246	3262	1.5	2020-03-01 09:59:49+01	601	2743	No terminado	2019-05-11 17:11:36+02	821	2259	5.5	2018-05-25 11:39:08+02
245	3236	5	2020-02-29 20:25:13+01	600	2860	No terminado	2019-05-11 16:59:32+02	820	2307	8.5	2018-05-25 10:10:28+02
244	3211	5	2020-02-29 18:35:00+01	599	2736	No terminado	2019-05-11 15:09:21+02	819	2283	9	2018-05-25 08:44:25+02
243	3184	5	2020-02-29 16:13:40+01	598	2736	No terminado	2019-05-11 14:49:31+02	818	2501	No terminado	2018-05-23 15:33:43+02
242	3197	No terminado	2020-02-29 15:43:02+01	597	2736	No terminado	2019-05-11 14:29:42+02	817	2253	7.5	2018-05-23 10:41:04+02
241	3253	5	2020-02-28 23:32:18+01	596	2736	No terminado	2019-05-11 14:09:44+02	816	2264	7.5	2018-05-23 10:14:31+02
240	3253	No terminado	2020-02-28 23:23:18+01	595	2860	No terminado	2019-05-11 14:03:10+02	815	2220	10	2018-05-22 19:32:14+02
239	3253	No terminado	2020-02-28 23:07:56+01	594	2736	No terminado	2019-05-11 13:49:47+02	814	2261	No terminado	2018-05-20 21:53:47+02
238	3246	No terminado	2020-02-28 16:19:01+01	593	2736	No terminado	2019-05-11 13:29:44+02	813	2291	No terminado	2018-05-20 21:27:07+02
237	3253	5	2020-02-28 16:10:47+01	592	2860	No terminado	2019-05-11 13:15:00+02	812	2291	No terminado	2018-05-20 21:14:55+02
236	3249	4.5	2020-02-28 16:05:16+01	591	2860	No terminado	2019-05-11 13:06:51+02	811	2291	8	2018-05-20 19:23:51+02
235	3280	2.5	2020-02-28 16:03:33+01	590	2860	No terminado	2019-05-11 12:46:15+02	810	2291	No terminado	2018-05-20 19:16:40+02
234	3240	4	2020-02-28 16:01:21+01	589	2860	No terminado	2019-05-11 12:42:51+02	809	2291	No terminado	2018-05-20 19:06:40+02
233	3253	No terminado	2020-02-28 16:00:26+01	588	2860	No terminado	2019-05-11 12:38:02+02	808	2287	No terminado	2018-05-20 17:16:00+02
232	3238	5	2020-02-28 15:59:10+01	587	2751	6	2019-05-11 01:01:50+02	807	2287	8	2018-05-19 16:56:07+02
231	3238	No terminado	2020-02-28 15:58:58+01	586	2751	1.5	2019-05-10 23:42:34+02	806	2305	9.5	2018-05-19 16:10:01+02
230	3241	4.5	2020-02-28 15:58:51+01	585	2869	No terminado	2019-05-10 18:19:42+02	805	2288	9.5	2018-05-19 12:15:34+02
229	3279	No terminado	2020-02-28 15:57:55+01	584	2851	10	2019-05-10 17:15:10+02	804	2288	10	2018-05-19 11:37:38+02
228	3257	4.5	2020-02-28 15:57:25+01	583	2865	10	2019-05-10 16:46:23+02	803	2	No terminado	2018-05-19 11:29:46+02
227	3245	No terminado	2020-02-28 15:57:07+01	582	2744	4.5	2019-05-10 16:38:38+02	802	2295	10	2018-05-19 10:51:39+02
226	3250	2.5	2020-02-28 15:56:39+01	581	2729	No terminado	2019-05-10 16:36:30+02	801	2264	7.5	2018-05-19 10:24:50+02
225	3256	3.5	2020-02-28 15:56:38+01	580	2866	9	2019-05-10 16:36:04+02	800	2288	9.5	2018-05-19 10:24:01+02
224	3250	No terminado	2020-02-28 15:56:34+01	579	2901	No terminado	2019-05-10 16:35:17+02	799	2268	8	2018-05-18 21:11:31+02
223	3246	No terminado	2020-02-28 15:56:32+01	578	2770	8	2019-05-10 16:34:06+02	798	2268	No terminado	2018-05-18 20:21:53+02
222	3252	5	2020-02-28 15:56:31+01	577	2709	9.5	2019-05-10 16:33:16+02	797	2289	6	2018-05-18 19:51:09+02
221	3242	5	2020-02-28 15:56:24+01	576	2900	4	2019-05-10 14:44:00+02	796	2253	No terminado	2018-05-18 17:08:52+02
220	3217	2	2020-02-28 15:56:20+01	575	2719	No terminado	2019-05-10 13:15:06+02	795	2253	No terminado	2018-05-18 17:08:30+02
219	3232	4	2020-02-28 15:56:18+01	574	2719	No terminado	2019-05-10 13:15:02+02	794	2253	No terminado	2018-05-18 17:03:12+02
218	3224	5	2020-02-28 15:56:12+01	573	2719	No terminado	2019-05-10 13:14:44+02	793	2244	No terminado	2018-05-18 17:01:56+02
217	3255	4	2020-02-28 15:55:56+01	572	2719	No terminado	2019-05-10 13:12:36+02	792	2215	6.5	2018-05-18 16:21:19+02
216	3261	5	2020-02-28 15:55:28+01	571	2743	No terminado	2019-05-10 12:21:41+02	791	2500	7.5	2018-05-18 16:11:37+02
215	3239	4.5	2020-02-28 15:55:25+01	570	2770	7	2019-05-10 12:04:32+02	790	2265	9.5	2018-05-18 16:04:28+02
214	3233	4.5	2020-02-28 15:55:21+01	569	2770	No terminado	2019-05-10 12:03:53+02	789	2306	9	2018-05-18 15:54:52+02
213	3239	No terminado	2020-02-28 15:55:20+01	568	2770	No terminado	2019-05-10 11:57:06+02	788	2252	7	2018-05-18 15:53:01+02
212	3236	5	2020-02-28 15:55:18+01	567	2853	6	2019-05-10 11:32:51+02	787	2252	No terminado	2018-05-18 15:52:18+02
211	3225	5	2020-02-28 15:55:09+01	566	2866	8	2019-05-10 10:50:08+02	786	2252	No terminado	2018-05-18 15:50:25+02
210	3175	5.5	2020-02-28 15:54:47+01	565	2757	5.5	2019-05-09 23:32:34+02	785	2265	No terminado	2018-05-18 15:48:09+02
209	3243	3	2020-02-28 15:54:39+01	564	2851	No terminado	2019-05-09 20:48:31+02	784	2265	No terminado	2018-05-18 15:47:36+02
208	3228	No terminado	2020-02-28 15:54:30+01	563	2751	6.5	2019-05-09 19:45:16+02	783	2221	9.5	2018-05-18 15:46:31+02
207	3223	5	2020-02-28 15:54:29+01	562	2851	8	2019-05-09 18:29:18+02	782	2265	No terminado	2018-05-18 15:44:33+02
206	3218	No terminado	2020-02-28 15:54:26+01	561	2856	9.5	2019-05-09 16:27:17+02	781	2250	10	2018-05-18 15:44:08+02
205	3226	No terminado	2020-02-28 15:54:06+01	560	2851	No terminado	2019-05-09 11:44:56+02	780	2299	8.5	2018-05-18 15:42:49+02
204	3231	5	2020-02-28 15:54:02+01	559	2730	5.5	2019-05-08 13:16:13+02	779	2266	8	2018-05-18 15:42:28+02
203	3224	No terminado	2020-02-28 15:53:59+01	558	2730	No terminado	2019-05-08 13:06:23+02	778	2222	9.5	2018-05-18 15:41:02+02
202	3248	5	2020-02-28 15:53:56+01	557	2730	No terminado	2019-05-08 13:06:19+02	777	2306	No terminado	2018-05-18 15:39:37+02
201	3230	5	2020-02-28 15:53:50+01	556	2870	10	2019-05-08 12:18:15+02	776	2295	10	2018-05-18 14:53:56+02
200	3229	5	2020-02-28 15:53:46+01	555	2870	9	2019-05-08 10:44:44+02	775	2263	No terminado	2018-05-18 14:26:18+02
199	3248	No terminado	2020-02-28 12:13:45+01	554	2859	9.5	2019-05-08 09:39:41+02	774	2289	3	2018-05-18 14:08:37+02
198	3248	No terminado	2020-02-26 21:13:07+01	553	2869	6	2019-05-08 01:34:09+02	773	2288	9	2018-05-18 13:23:15+02
197	3221	No terminado	2020-02-24 13:32:59+01	552	2851	No terminado	2019-05-07 22:12:54+02	772	2220	9	2018-05-18 12:56:15+02
196	3184	5	2020-02-23 16:09:31+01	551	2857	7	2019-05-07 18:44:10+02	771	2220	No terminado	2018-05-18 12:54:21+02
195	3252	2.5	2020-02-22 21:52:02+01	550	2730	5.5	2019-05-07 16:36:38+02	770	2264	7.5	2018-05-18 12:44:38+02
194	3184	5	2020-02-22 20:21:02+01	549	2719	No terminado	2019-05-07 16:30:40+02	769	2307	9	2018-05-18 12:12:05+02
193	3210	3	2020-02-22 18:38:01+01	548	2730	No terminado	2019-05-07 16:04:07+02	768	2307	No terminado	2018-05-18 12:05:36+02
192	3210	No terminado	2020-02-22 18:28:27+01	547	2719	No terminado	2019-05-07 15:54:50+02	767	2264	No terminado	2018-05-18 12:04:42+02
191	3225	5	2020-02-22 18:15:51+01	546	2870	No terminado	2019-05-07 12:33:19+02	766	2252	7.5	2018-05-18 11:46:02+02
190	3199	5	2020-02-22 09:47:02+01	545	2870	No terminado	2019-05-07 12:05:09+02	765	2259	7.5	2018-05-18 10:57:52+02
189	3182	No terminado	2020-02-21 17:15:21+01	544	2870	No terminado	2019-05-07 12:03:07+02	764	2264	7	2018-05-18 10:23:41+02
188	3187	0	2020-02-21 17:13:41+01	543	2851	No terminado	2019-05-07 11:12:02+02	763	2259	No terminado	2018-05-18 10:22:39+02
187	3182	No terminado	2020-02-21 17:11:16+01	542	2751	5	2019-05-06 23:37:23+02	762	2259	4	2018-05-17 23:05:46+02
186	3186	0	2020-02-21 17:11:07+01	541	2851	2.5	2019-05-06 22:17:38+02	761	2287	No terminado	2018-05-17 20:15:57+02
185	3186	No terminado	2020-02-21 17:06:28+01	540	2853	No terminado	2019-05-06 21:47:24+02	760	2255	No terminado	2018-05-16 04:57:03+02
184	3204	No terminado	2020-02-21 17:05:12+01	539	2857	5	2019-05-06 17:56:51+02	759	2294	5.5	2018-05-15 17:06:48+02
183	3209	No terminado	2020-02-21 16:57:06+01	538	2857	No terminado	2019-05-06 16:20:32+02	758	2312	9	2018-05-15 11:14:53+02
182	3200	No terminado	2020-02-21 16:56:56+01	537	2865	8	2019-05-06 02:44:42+02	757	2263	7.5	2018-05-14 14:00:54+02
181	3209	No terminado	2020-02-21 16:56:25+01	536	2757	4	2019-05-06 02:03:05+02	756	2220	10	2018-05-14 13:43:09+02
180	3185	No terminado	2020-02-21 16:52:42+01	535	2757	No terminado	2019-05-06 01:56:57+02	755	2260	2	2018-05-14 13:17:41+02
179	3201	No terminado	2020-02-21 16:49:23+01	534	2851	1	2019-05-05 20:45:25+02	754	2253	7	2018-05-14 12:38:48+02
178	3179	5	2020-02-21 16:41:41+01	533	2851	No terminado	2019-05-05 20:45:10+02	753	2252	No terminado	2018-05-14 11:39:36+02
177	3184	5	2020-02-21 16:41:06+01	532	2851	No terminado	2019-05-05 20:45:08+02	752	2312	9	2018-05-14 11:20:40+02
176	3254	No terminado	2020-02-21 16:28:30+01	531	2851	No terminado	2019-05-05 20:22:53+02	751	2287	8	2018-05-14 10:17:53+02
175	3212	5	2020-02-21 16:27:11+01	530	3009	8	2019-05-05 17:54:41+02	750	2251	No terminado	2018-05-14 02:45:22+02
174	3189	No terminado	2020-02-21 16:16:03+01	529	3009	No terminado	2019-05-05 17:51:46+02	749	2251	No terminado	2018-05-14 02:44:11+02
173	3215	No terminado	2020-02-21 16:13:09+01	528	3009	7.5	2019-05-05 13:49:40+02	748	2298	7	2018-05-13 21:12:12+02
172	3221	No terminado	2020-02-21 16:11:30+01	527	3009	5.5	2019-05-05 12:31:03+02	747	2298	No terminado	2018-05-13 21:10:41+02
171	3209	No terminado	2020-02-21 16:08:03+01	526	3009	5	2019-05-05 10:38:58+02	746	2251	8	2018-05-13 20:50:58+02
170	3198	No terminado	2020-02-21 16:06:37+01	525	3009	No terminado	2019-05-05 10:33:04+02	745	2251	No terminado	2018-05-13 20:15:23+02
169	3195	No terminado	2020-02-21 16:04:49+01	524	3009	No terminado	2019-05-05 10:29:20+02	744	2251	No terminado	2018-05-13 20:11:03+02
168	3179	5	2020-02-21 16:04:17+01	523	3009	No terminado	2019-05-05 09:53:49+02	743	2283	9.5	2018-05-13 19:50:33+02
167	3189	No terminado	2020-02-21 16:02:49+01	522	2851	0	2019-05-04 22:51:53+02	742	2312	8	2018-05-13 18:51:19+02
166	3189	No terminado	2020-02-21 16:02:29+01	521	2851	No terminado	2019-05-04 22:47:04+02	741	2251	7.5	2018-05-13 18:36:32+02
165	3189	No terminado	2020-02-21 16:01:51+01	520	2751	6.5	2019-05-04 22:40:17+02	740	2294	5.5	2018-05-13 17:51:55+02
164	3197	No terminado	2020-02-21 16:00:59+01	519	2870	No terminado	2019-05-04 19:55:50+02	739	2291	No terminado	2018-05-13 17:26:52+02
163	3201	No terminado	2020-02-21 16:00:44+01	518	2869	No terminado	2019-05-04 19:03:27+02	738	2264	7.5	2018-05-13 17:05:55+02
162	3204	5	2020-02-21 16:00:12+01	517	2755	7	2019-05-04 13:14:05+02	737	2292	9	2018-05-13 16:37:36+02
161	3254	No terminado	2020-02-21 16:00:01+01	516	2856	No terminado	2019-05-04 12:28:26+02	736	2308	No terminado	2018-05-13 12:35:25+02
160	3200	5	2020-02-21 15:59:57+01	515	2869	No terminado	2019-05-04 04:51:18+02	735	2219	7	2018-05-13 11:36:06+02
159	3187	5	2020-02-21 15:59:57+01	514	2751	6	2019-05-04 00:44:16+02	734	2251	7	2018-05-12 18:12:30+02
158	3185	5	2020-02-21 15:59:36+01	513	2751	0	2019-05-04 00:29:57+02	733	2287	No terminado	2018-05-12 15:24:26+02
157	3207	No terminado	2020-02-21 15:59:10+01	512	2862	No terminado	2019-05-03 19:00:47+02	732	2287	No terminado	2018-05-12 15:23:55+02
156	3176	5	2020-02-21 15:58:15+01	511	2869	No terminado	2019-05-03 17:51:28+02	731	2287	No terminado	2018-05-12 15:16:03+02
155	3192	No terminado	2020-02-21 15:58:14+01	510	2723	5.5	2019-05-03 17:09:16+02	730	2287	No terminado	2018-05-12 15:15:30+02
154	3192	No terminado	2020-02-21 15:58:12+01	509	2723	2.5	2019-05-03 14:22:02+02	729	2287	No terminado	2018-05-12 15:10:59+02
153	3176	No terminado	2020-02-21 15:58:10+01	508	2859	9.5	2019-05-03 12:47:34+02	728	2251	No terminado	2018-05-12 14:10:39+02
152	3192	No terminado	2020-02-21 15:58:09+01	507	2862	4.5	2019-05-03 12:01:58+02	727	2253	9.5	2018-05-12 13:17:41+02
151	3202	No terminado	2020-02-21 15:58:08+01	506	2867	7	2019-05-03 10:50:56+02	726	2251	6	2018-05-12 11:30:54+02
150	3192	No terminado	2020-02-21 15:58:07+01	505	2743	No terminado	2019-05-03 10:35:49+02	725	2251	No terminado	2018-05-12 11:30:52+02
149	3192	No terminado	2020-02-21 15:58:05+01	504	2751	5	2019-05-02 22:58:25+02	724	2219	3	2018-05-12 09:20:45+02
148	3211	5	2020-02-21 15:58:05+01	503	2867	No terminado	2019-05-02 19:28:34+02	723	2280	10	2018-05-12 00:25:55+02
147	3192	No terminado	2020-02-21 15:58:02+01	502	2851	8	2019-05-02 16:01:47+02	722	2251	0.5	2018-05-11 19:57:25+02
146	3192	No terminado	2020-02-21 15:58:00+01	501	2851	No terminado	2019-05-02 16:01:41+02	721	2270	6.5	2018-05-11 18:21:49+02
145	3192	No terminado	2020-02-21 15:57:56+01	500	2851	0	2019-05-02 13:11:13+02	720	2251	5	2018-05-11 18:11:24+02
144	3210	No terminado	2020-02-21 15:57:48+01	499	2851	8	2019-05-02 11:48:00+02	719	2253	No terminado	2018-05-11 18:03:46+02
143	3196	5	2020-02-21 15:57:21+01	498	2851	2	2019-05-01 23:44:25+02	718	2261	No terminado	2018-05-11 17:58:23+02
142	3182	No terminado	2020-02-21 15:56:44+01	497	2870	No terminado	2019-05-01 17:51:49+02	717	2261	No terminado	2018-05-11 17:55:39+02
141	3199	No terminado	2020-02-21 15:56:19+01	496	2730	5.5	2019-05-01 17:42:12+02	716	2261	No terminado	2018-05-11 17:55:36+02
140	3193	No terminado	2020-02-21 15:56:08+01	495	2851	7.5	2019-05-01 15:39:48+02	715	2261	No terminado	2018-05-11 17:55:34+02
139	3212	No terminado	2020-02-21 15:56:04+01	494	2730	0	2019-05-01 13:41:24+02	714	2261	No terminado	2018-05-11 17:55:32+02
138	3184	No terminado	2020-02-21 15:55:47+01	493	2730	6	2019-05-01 12:06:05+02	713	2261	No terminado	2018-05-11 17:55:28+02
137	3186	5	2020-02-21 15:55:17+01	492	2853	No terminado	2019-05-01 11:40:28+02	712	2250	7.5	2018-05-11 17:53:41+02
136	3183	No terminado	2020-02-21 15:55:12+01	491	2870	7.5	2019-05-01 11:03:34+02	711	2310	No terminado	2018-05-11 17:24:08+02
135	3179	5	2020-02-21 12:03:42+01	490	2851	6	2019-05-01 11:01:40+02	710	2307	8.5	2018-05-11 17:19:58+02
134	3202	No terminado	2020-02-21 11:19:02+01	489	2870	No terminado	2019-05-01 10:58:45+02	709	2219	0.5	2018-05-11 17:18:54+02
133	3179	5	2020-02-20 12:53:57+01	488	2751	5	2019-05-01 00:33:12+02	708	2268	8	2018-05-11 17:15:48+02
132	3179	No terminado	2020-02-20 12:53:53+01	487	2755	7	2019-04-30 12:18:16+02	707	2250	0.5	2018-05-11 17:15:11+02
131	3179	5	2020-02-20 10:12:56+01	486	2820	6	2019-04-29 20:34:04+02	706	2500	7.5	2018-05-11 17:14:13+02
130	3179	5	2020-02-18 09:57:29+01	485	2902	No terminado	2019-04-29 19:12:00+02	705	2306	8.5	2018-05-11 17:10:53+02
129	3200	5	2020-02-17 11:06:11+01	484	2820	No terminado	2019-04-29 15:27:06+02	704	2215	6	2018-05-11 17:05:09+02
128	3179	4.5	2020-02-16 21:49:09+01	483	2820	5.5	2019-04-29 13:09:16+02	703	2222	8	2018-05-11 17:03:24+02
127	3202	No terminado	2020-02-16 19:21:37+01	482	2820	No terminado	2019-04-29 13:01:09+02	702	2287	7.5	2018-05-11 16:57:21+02
126	3198	No terminado	2020-02-16 19:05:50+01	481	2738	No terminado	2019-04-29 12:14:35+02	701	2293	7.5	2018-05-11 16:55:34+02
125	3262	4	2020-02-16 14:00:47+01	480	2751	5	2019-04-29 00:10:30+02	700	2502	4.5	2018-05-11 16:55:20+02
124	3188	5	2020-02-15 12:11:38+01	479	2820	No terminado	2019-04-28 23:55:35+02	699	2286	8.5	2018-05-11 16:54:44+02
123	3206	No terminado	2020-02-15 11:01:44+01	478	2751	5	2019-04-28 19:42:12+02	698	2246	9.5	2018-05-11 16:54:42+02
122	3253	5	2020-02-14 20:46:44+01	477	2709	9.5	2019-04-28 19:04:42+02	697	2287	No terminado	2018-05-11 16:51:16+02
121	3247	No terminado	2020-02-14 18:18:48+01	476	2709	No terminado	2019-04-28 18:54:29+02	696	2290	6.5	2018-05-11 16:51:02+02
120	3210	3	2020-02-14 18:02:03+01	475	2709	No terminado	2019-04-28 18:54:18+02	695	2281	5	2018-05-11 16:50:29+02
119	3240	No terminado	2020-02-14 17:47:58+01	474	2709	No terminado	2019-04-28 18:51:49+02	694	2265	10	2018-05-11 16:50:07+02
118	3175	No terminado	2020-02-14 16:55:33+01	473	2709	No terminado	2019-04-28 18:41:09+02	693	2222	No terminado	2018-05-11 16:48:19+02
117	3234	1.5	2020-02-14 16:29:20+01	472	2859	8	2019-04-28 16:04:40+02	692	2265	No terminado	2018-05-11 16:48:12+02
116	3262	No terminado	2020-02-14 16:28:52+01	471	2851	No terminado	2019-04-27 23:02:10+02	691	2265	No terminado	2018-05-11 16:48:07+02
115	3261	No terminado	2020-02-14 16:24:38+01	470	2751	2.5	2019-04-27 22:58:26+02	690	2299	7.5	2018-05-11 16:47:25+02
114	3260	3	2020-02-14 16:22:36+01	469	2851	No terminado	2019-04-27 22:35:14+02	689	2306	No terminado	2018-05-11 16:46:13+02
113	3257	5	2020-02-14 16:21:50+01	468	2900	No terminado	2019-04-27 21:02:26+02	688	2270	9	2018-05-11 16:30:13+02
112	3245	4.5	2020-02-14 16:21:17+01	467	2900	No terminado	2019-04-27 21:02:23+02	687	2291	6	2018-05-11 16:12:06+02
111	3252	3.5	2020-02-14 16:19:35+01	466	2900	No terminado	2019-04-27 21:02:19+02	686	2291	No terminado	2018-05-11 16:12:04+02
110	3254	2.5	2020-02-14 16:19:35+01	465	2867	No terminado	2019-04-27 18:40:29+02	685	2291	No terminado	2018-05-11 16:12:00+02
109	3256	2.5	2020-02-14 16:18:56+01	464	2733	8	2019-04-27 18:24:25+02	684	2283	9.5	2018-05-11 16:10:07+02
108	3259	3	2020-02-14 16:18:52+01	463	2851	2.5	2019-04-27 18:08:13+02	683	2264	6.5	2018-05-11 15:26:34+02
107	3253	No terminado	2020-02-14 16:18:39+01	462	2851	No terminado	2019-04-27 17:54:36+02	682	2251	1.5	2018-05-11 14:59:39+02
106	3246	4	2020-02-14 16:16:17+01	461	2851	No terminado	2019-04-27 17:54:11+02	681	2264	6.5	2018-05-11 14:57:53+02
105	3250	2	2020-02-14 16:16:15+01	460	2851	No terminado	2019-04-27 17:54:03+02	680	2258	8.5	2018-05-11 14:41:33+02
104	3250	No terminado	2020-02-14 16:16:13+01	459	2851	No terminado	2019-04-27 17:53:59+02	679	2272	No terminado	2018-05-11 14:40:20+02
103	3250	No terminado	2020-02-14 16:16:09+01	458	2867	6.5	2019-04-27 17:47:35+02	678	2294	5.5	2018-05-11 13:16:01+02
102	3249	3	2020-02-14 16:15:58+01	457	2867	No terminado	2019-04-27 17:37:08+02	677	2502	0	2018-05-11 13:03:52+02
101	3251	4	2020-02-14 16:15:43+01	456	2851	No terminado	2019-04-27 16:56:45+02	676	2294	No terminado	2018-05-11 12:57:32+02
100	3253	No terminado	2020-02-14 16:14:49+01	455	2851	No terminado	2019-04-27 16:56:23+02	675	2502	No terminado	2018-05-11 12:55:05+02
99	3247	No terminado	2020-02-14 16:14:09+01	454	2851	No terminado	2019-04-27 16:52:41+02	674	2219	No terminado	2018-05-11 12:46:16+02
98	3243	3.5	2020-02-14 16:14:08+01	453	2723	5	2019-04-27 16:46:53+02	673	2264	0.5	2018-05-11 12:03:55+02
97	3236	4.5	2020-02-14 16:13:43+01	452	2867	No terminado	2019-04-26 18:12:07+02	672	2274	No terminado	2018-05-11 11:32:36+02
96	3240	3	2020-02-14 16:13:41+01	451	2867	No terminado	2019-04-26 18:12:00+02	671	2259	4.5	2018-05-11 11:02:30+02
95	3248	3.5	2020-02-14 16:13:37+01	450	2738	No terminado	2019-04-26 17:33:08+02	670	2307	No terminado	2018-05-11 10:48:10+02
94	3241	5	2020-02-14 16:13:34+01	449	2758	No terminado	2019-04-26 17:08:47+02	669	2288	10	2018-05-11 10:33:27+02
93	3255	2	2020-02-14 16:13:18+01	448	2869	5.5	2019-04-26 16:58:20+02	668	2263	6	2018-05-11 10:31:00+02
92	3231	5	2020-02-14 16:13:14+01	447	2724	5.5	2019-04-26 16:57:09+02	667	2261	8.5	2018-05-11 10:25:16+02
91	3232	5	2020-02-14 16:13:07+01	446	2729	No terminado	2019-04-26 16:51:57+02	666	2281	No terminado	2018-05-10 14:28:54+02
90	3224	4.5	2020-02-14 16:12:54+01	445	2869	No terminado	2019-04-26 16:51:45+02	665	2281	No terminado	2018-05-10 14:06:33+02
89	3242	2.5	2020-02-14 16:12:29+01	444	2869	No terminado	2019-04-26 16:50:33+02	664	2218	7.5	2018-05-09 21:23:56+02
88	3231	No terminado	2020-02-14 16:12:26+01	443	2773	7.5	2019-04-26 16:45:17+02	663	2218	No terminado	2018-05-09 21:23:52+02
87	3238	3.5	2020-02-14 16:12:03+01	442	2866	No terminado	2019-04-26 16:44:58+02	662	2502	No terminado	2018-05-09 11:59:08+02
86	3239	4	2020-02-14 16:12:00+01	441	2902	No terminado	2019-04-26 16:43:55+02	661	2259	No terminado	2018-05-08 21:50:33+02
85	3233	5	2020-02-14 16:11:53+01	440	2742	No terminado	2019-04-26 16:43:31+02	660	2294	No terminado	2018-05-08 21:14:23+02
84	3231	No terminado	2020-02-14 16:11:31+01	439	2752	No terminado	2019-04-26 16:42:00+02	659	2294	No terminado	2018-05-08 21:13:35+02
83	3234	No terminado	2020-02-14 16:10:52+01	438	2853	No terminado	2019-04-26 16:41:41+02	658	2294	No terminado	2018-05-08 21:13:31+02
82	3234	No terminado	2020-02-14 16:10:48+01	437	2741	6	2019-04-26 16:41:11+02	657	2501	No terminado	2018-05-08 15:23:49+02
81	3235	4.5	2020-02-14 16:10:11+01	436	2736	No terminado	2019-04-26 16:41:08+02	656	2217	No terminado	2018-05-08 15:18:50+02
80	3226	5	2020-02-14 16:10:00+01	435	2736	No terminado	2019-04-26 16:41:04+02	655	2261	7	2018-05-08 10:55:34+02
79	3230	3	2020-02-14 16:09:51+01	434	2851	6.5	2019-04-26 16:40:36+02	654	2264	5	2018-05-08 10:49:47+02
78	3229	5	2020-02-14 16:09:47+01	433	2860	No terminado	2019-04-26 16:40:24+02	653	2294	No terminado	2018-05-07 22:35:46+02
77	3225	5	2020-02-14 16:08:56+01	432	2736	No terminado	2019-04-26 16:40:07+02	652	2258	8.5	2018-05-07 19:39:19+02
76	3228	4.5	2020-02-14 16:08:54+01	431	2744	No terminado	2019-04-26 16:39:27+02	651	2264	5	2018-05-07 15:03:05+02
75	3175	No terminado	2020-02-14 16:08:48+01	430	2901	No terminado	2019-04-26 16:39:22+02	650	2264	5	2018-05-07 12:38:51+02
74	3223	5	2020-02-14 16:07:40+01	429	2743	No terminado	2019-04-26 16:39:14+02	649	2220	9.5	2018-05-07 12:33:11+02
73	3224	No terminado	2020-02-14 10:06:27+01	428	2722	5	2019-04-26 16:39:13+02	648	2243	No terminado	2018-05-06 20:18:18+02
72	3179	5	2020-02-13 09:27:54+01	427	2745	No terminado	2019-04-26 16:38:57+02	647	2243	No terminado	2018-05-06 20:16:04+02
71	3223	No terminado	2020-02-12 10:50:55+01	426	2730	No terminado	2019-04-26 16:38:55+02	646	2284	5	2018-05-06 18:16:21+02
70	3179	5	2020-02-10 12:17:45+01	425	2721	No terminado	2019-04-26 16:38:50+02	645	2306	7.5	2018-05-06 17:32:25+02
69	3210	No terminado	2020-02-09 17:25:40+01	424	2859	8.5	2019-04-26 16:38:46+02	644	2253	8	2018-05-06 10:51:55+02
68	3179	5	2020-02-09 17:14:34+01	423	2723	No terminado	2019-04-26 16:38:44+02	643	2283	10	2018-05-06 10:21:40+02
67	3179	5	2020-02-08 18:02:06+01	422	2723	No terminado	2019-04-26 16:38:42+02	642	2280	10	2018-05-06 10:21:29+02
66	3210	No terminado	2020-02-08 14:58:11+01	421	2723	No terminado	2019-04-26 16:38:40+02	641	2261	6.5	2018-05-06 01:33:03+02
65	3188	4	2020-02-08 13:19:11+01	420	2736	No terminado	2019-04-26 16:38:39+02	640	2298	6.5	2018-05-05 12:31:57+02
64	3176	5	2020-02-08 12:17:35+01	419	2723	No terminado	2019-04-26 16:38:37+02	639	2219	6	2018-05-05 11:20:54+02
63	3183	No terminado	2020-02-07 17:43:47+01	418	2991	3	2019-04-26 16:38:36+02	638	2307	7.5	2018-05-04 19:53:41+02
62	3190	No terminado	2020-02-07 17:24:31+01	417	2723	No terminado	2019-04-26 16:38:33+02	637	2287	No terminado	2018-05-04 18:58:06+02
61	3188	No terminado	2020-02-07 17:14:11+01	416	2864	No terminado	2019-04-26 16:38:26+02	636	2287	No terminado	2018-05-04 18:18:29+02
60	3220	No terminado	2020-02-07 17:03:13+01	415	2900	5.5	2019-04-26 16:38:23+02	635	2287	No terminado	2018-05-04 18:13:12+02
59	3220	No terminado	2020-02-07 17:03:09+01	414	2731	No terminado	2019-04-26 16:38:04+02	634	2292	8	2018-05-04 17:48:04+02
58	3219	No terminado	2020-02-07 17:01:05+01	413	2730	No terminado	2019-04-26 16:37:59+02	633	2265	8	2018-05-04 17:31:29+02
57	3219	No terminado	2020-02-07 17:01:00+01	412	2752	No terminado	2019-04-26 16:37:28+02	632	2261	6.5	2018-05-04 17:30:51+02
56	3214	No terminado	2020-02-07 16:56:06+01	411	2759	2.5	2019-04-26 13:10:34+02	631	2283	9	2018-05-04 17:29:03+02
55	3214	No terminado	2020-02-07 16:56:01+01	410	2867	6.5	2019-04-25 10:45:00+02	630	2272	8	2018-05-04 17:28:48+02
54	3218	No terminado	2020-02-07 16:55:30+01	409	2730	No terminado	2019-04-23 11:08:14+02	629	2253	8.5	2018-05-04 17:26:20+02
53	3218	No terminado	2020-02-07 16:55:26+01	408	2730	No terminado	2019-04-23 11:06:59+02	628	2253	No terminado	2018-05-04 17:25:53+02
52	3215	No terminado	2020-02-07 16:54:38+01	407	2730	5	2019-04-22 18:59:48+02	627	2253	No terminado	2018-05-04 17:24:21+02
51	3217	No terminado	2020-02-07 16:54:33+01	406	2820	No terminado	2019-04-22 13:59:08+02	626	2215	5.5	2018-05-04 17:24:14+02
50	3216	No terminado	2020-02-07 16:54:31+01	405	2900	5.5	2019-04-21 18:01:53+02	625	2500	7.5	2018-05-04 17:22:23+02
49	3212	3.5	2020-02-07 16:44:40+01	404	2730	No terminado	2019-04-21 13:34:58+02	624	2265	No terminado	2018-05-04 17:22:21+02
48	3211	No terminado	2020-02-07 16:36:43+01	403	2859	No terminado	2019-04-21 13:22:08+02	623	2265	No terminado	2018-05-04 17:22:17+02
47	3210	No terminado	2020-02-07 16:33:43+01	402	2859	No terminado	2019-04-21 13:22:05+02	622	2256	2.5	2018-05-04 17:22:00+02
46	3207	No terminado	2020-02-07 16:27:00+01	401	2859	No terminado	2019-04-21 13:22:03+02	621	2261	No terminado	2018-05-04 17:21:50+02
45	3207	No terminado	2020-02-07 16:26:17+01	400	2859	No terminado	2019-04-21 13:22:01+02	620	2281	3.5	2018-05-04 17:21:41+02
44	3207	No terminado	2020-02-07 16:26:04+01	399	2859	No terminado	2019-04-21 13:21:56+02	619	2252	4.5	2018-05-04 17:21:40+02
43	3207	No terminado	2020-02-07 16:26:00+01	398	2730	No terminado	2019-04-21 13:14:31+02	618	2258	7.5	2018-05-04 17:21:32+02
42	3209	No terminado	2020-02-07 16:25:18+01	397	2867	No terminado	2019-04-21 12:11:22+02	617	2220	9	2018-05-04 17:21:21+02
41	3185	2.5	2020-02-07 16:22:57+01	396	2753	7.5	2019-04-20 19:10:00+02	616	2266	8.5	2018-05-04 17:21:10+02
40	3197	No terminado	2020-02-07 16:22:48+01	395	2730	No terminado	2019-04-19 18:30:08+02	615	2265	No terminado	2018-05-04 17:20:48+02
39	3176	No terminado	2020-02-07 16:22:30+01	394	2730	No terminado	2019-04-19 17:32:25+02	614	2259	3.5	2018-05-04 17:12:08+02
38	3176	No terminado	2020-02-07 16:22:27+01	393	2730	No terminado	2019-04-19 17:04:54+02	613	2264	5	2018-05-04 16:05:19+02
37	3176	No terminado	2020-02-07 16:22:25+01	392	2730	No terminado	2019-04-19 11:11:02+02	612	2259	0	2018-05-04 13:41:36+02
36	3176	No terminado	2020-02-07 16:22:23+01	391	2730	No terminado	2019-04-18 22:54:13+02	611	2264	5	2018-05-04 13:10:21+02
35	3176	No terminado	2020-02-07 16:22:21+01	390	2730	No terminado	2019-04-18 22:51:52+02	610	2264	No terminado	2018-05-04 12:03:55+02
34	3176	No terminado	2020-02-07 16:22:19+01	389	2730	No terminado	2019-04-18 22:51:48+02	609	2259	5	2018-05-04 12:02:58+02
33	3176	No terminado	2020-02-07 16:22:16+01	388	2996	No terminado	2019-04-18 13:21:41+02	608	2259	No terminado	2018-05-04 11:51:28+02
32	3187	3.5	2020-02-07 16:22:12+01	387	2730	No terminado	2019-04-18 13:20:21+02	607	2294	5	2018-05-04 11:39:49+02
31	3176	No terminado	2020-02-07 16:22:12+01	386	2759	No terminado	2019-04-17 15:02:56+02	606	2307	6	2018-05-04 11:09:14+02
30	3207	No terminado	2020-02-07 16:22:11+01	385	2759	No terminado	2019-04-17 14:27:30+02	605	2219	No terminado	2018-05-04 09:51:56+02
29	3200	4.5	2020-02-07 16:22:08+01	384	2870	No terminado	2019-04-16 20:01:36+02	604	2298	5.5	2018-05-04 09:50:08+02
28	3206	No terminado	2020-02-07 16:21:44+01	383	2856	9	2019-04-16 00:11:33+02	603	2298	No terminado	2018-05-04 09:49:43+02
27	3202	No terminado	2020-02-07 16:21:17+01	382	2870	No terminado	2019-04-15 20:35:00+02	602	2298	No terminado	2018-05-04 09:47:56+02
26	3185	No terminado	2020-02-07 16:21:08+01	381	2870	4	2019-04-15 15:30:22+02	601	2259	No terminado	2018-05-03 23:19:10+02
25	3201	5	2020-02-07 16:20:59+01	380	2753	5.5	2019-04-14 20:48:11+02	600	2295	10	2018-05-03 20:24:36+02
24	3179	4.5	2020-02-07 16:20:58+01	379	2862	4	2019-04-14 18:26:56+02	599	2295	No terminado	2018-05-03 20:24:24+02
23	3194	2.5	2020-02-07 16:20:49+01	378	2723	3.5	2019-04-14 16:26:00+02	598	2295	No terminado	2018-05-03 20:12:19+02
22	3193	No terminado	2020-02-07 16:20:45+01	377	2723	2.5	2019-04-14 13:34:50+02	597	2259	No terminado	2018-05-03 19:04:07+02
21	3191	2.5	2020-02-07 16:20:40+01	376	2723	No terminado	2019-04-14 12:55:07+02	596	2264	5	2018-05-03 16:36:30+02
20	3199	No terminado	2020-02-07 16:20:40+01	375	2723	No terminado	2019-04-14 12:55:05+02	595	2289	No terminado	2018-05-02 12:35:40+02
19	3204	5	2020-02-07 16:20:36+01	374	2723	No terminado	2019-04-14 12:54:44+02	594	2289	No terminado	2018-05-02 12:28:33+02
18	3191	No terminado	2020-02-07 16:20:35+01	373	2870	No terminado	2019-04-13 20:00:31+02	593	2294	No terminado	2018-05-02 12:19:24+02
17	3190	2.5	2020-02-07 16:20:28+01	372	2864	No terminado	2019-04-13 18:42:41+02	592	2253	8.5	2018-05-02 11:41:47+02
16	3198	No terminado	2020-02-07 16:20:25+01	371	2864	No terminado	2019-04-13 18:42:21+02	591	2253	No terminado	2018-05-02 11:41:27+02
15	3190	No terminado	2020-02-07 16:20:20+01	370	2864	No terminado	2019-04-13 18:42:19+02	590	2253	No terminado	2018-05-02 11:39:31+02
14	3196	No terminado	2020-02-07 16:20:12+01	369	2864	No terminado	2019-04-13 18:38:32+02	589	2248	No terminado	2018-05-02 10:42:10+02
13	3192	No terminado	2020-02-07 16:20:11+01	368	2864	No terminado	2019-04-13 18:38:28+02	588	2253	No terminado	2018-05-01 17:59:07+02
12	3203	No terminado	2020-02-07 16:19:51+01	367	2864	No terminado	2019-04-13 14:00:28+02	587	2280	10	2018-05-01 17:37:13+02
11	3195	No terminado	2020-02-07 16:19:41+01	366	2864	No terminado	2019-04-13 13:59:46+02	586	2249	8	2018-05-01 11:42:58+02
10	3190	No terminado	2020-02-07 16:19:37+01	365	2864	No terminado	2019-04-13 13:59:41+02	585	2289	3	2018-04-30 20:39:28+02
9	3185	No terminado	2020-02-07 16:19:24+01	364	2864	No terminado	2019-04-13 13:52:50+02	584	2296	8	2018-04-30 19:18:12+02
8	3190	No terminado	2020-02-07 16:19:23+01	363	2900	6	2019-04-13 12:28:45+02	583	2268	7.5	2018-04-30 16:07:27+02
7	3182	3.5	2020-02-07 16:18:59+01	362	2856	9	2019-04-12 19:27:38+02	582	2218	No terminado	2018-04-29 23:53:47+02
6	3186	4.5	2020-02-07 16:17:51+01	361	2856	No terminado	2019-04-12 19:27:34+02	581	2218	No terminado	2018-04-29 18:25:24+02
5	3184	4	2020-02-07 16:17:45+01	360	2856	No terminado	2019-04-12 19:27:32+02	580	2264	5	2018-04-29 15:30:37+02
4	3188	2.5	2020-02-07 16:16:59+01	359	2856	No terminado	2019-04-12 19:27:30+02	579	2218	No terminado	2018-04-29 14:42:47+02
3	3183	5	2020-02-07 16:16:35+01	358	2856	No terminado	2019-04-12 19:27:25+02	578	2218	No terminado	2018-04-29 14:42:24+02
2	3189	No terminado	2020-02-07 16:16:33+01	357	2990	No terminado	2019-04-12 17:10:55+02	577	2218	No terminado	2018-04-29 14:39:10+02
1	2	No terminado	2020-02-07 14:49:40+01	356	2902	No terminado	2019-04-12 17:06:17+02	576	2291	8	2018-04-28 18:25:09+02
				355	2902	No terminado	2019-04-12 17:06:15+02	575	2218	No terminado	2018-04-28 17:13:48+02
				354	2902	No terminado	2019-04-12 17:06:10+02	574	2500	7.5	2018-04-28 13:06:33+02
				353	2753	No terminado	2019-04-12 16:55:01+02	573	2279	No terminado	2018-04-28 11:47:57+02
				352	2859	8	2019-04-12 16:51:30+02	572	2219	No terminado	2018-04-28 10:48:15+02
				351	2752	No terminado	2019-04-12 16:51:19+02	571	2280	9.5	2018-04-28 10:44:25+02
				350	2860	No terminado	2019-04-12 16:50:46+02	570	2243	No terminado	2018-04-27 19:55:02+02
				349	2864	5	2019-04-12 16:50:41+02	569	2294	No terminado	2018-04-27 19:49:52+02
				348	2856	8.5	2019-04-12 16:50:27+02	568	2298	No terminado	2018-04-27 18:00:51+02
				347	2853	No terminado	2019-04-12 16:49:38+02	567	2501	No terminado	2018-04-27 17:42:23+02
				346	2820	No terminado	2019-04-12 11:58:14+02	566	2222	9.5	2018-04-27 17:35:51+02
				345	2859	5	2019-04-12 10:20:09+02	565	2222	No terminado	2018-04-27 17:35:47+02
				344	2737	No terminado	2019-04-11 11:27:11+02	564	2296	6.5	2018-04-27 17:34:46+02
				343	2820	No terminado	2019-04-10 18:22:16+02	563	2217	7	2018-04-27 17:34:46+02
				342	2751	2.5	2019-04-09 03:01:36+02	562	2296	No terminado	2018-04-27 17:25:35+02
				341	2851	No terminado	2019-04-08 10:31:18+02	561	2296	No terminado	2018-04-27 17:25:03+02
				340	2865	7	2019-04-08 04:10:15+02	560	2296	No terminado	2018-04-27 17:24:56+02
				339	2867	7.5	2019-04-07 16:42:44+02	559	2218	7.5	2018-04-27 17:21:30+02
				338	2851	No terminado	2019-04-07 15:08:18+02	558	2268	8	2018-04-27 17:20:59+02
				337	2851	No terminado	2019-04-07 14:48:36+02	557	2219	5	2018-04-27 17:20:54+02
				336	2870	3.5	2019-04-06 18:49:09+02	556	2299	8.5	2018-04-27 17:19:49+02
				335	2867	7.5	2019-04-06 17:31:50+02	555	2265	9	2018-04-27 17:18:58+02
				334	2869	5	2019-04-06 17:09:16+02	554	2222	No terminado	2018-04-27 17:18:28+02
				333	2867	6.5	2019-04-06 16:57:44+02	553	2265	No terminado	2018-04-27 17:18:17+02
				332	2870	1	2019-04-06 15:47:46+02	552	2296	No terminado	2018-04-27 17:17:05+02
				331	2856	7.5	2019-04-06 15:09:49+02	551	2280	8.5	2018-04-27 17:16:36+02
				330	2856	6.5	2019-04-06 13:34:17+02	550	2280	No terminado	2018-04-27 17:15:56+02
				329	2732	No terminado	2019-04-06 13:15:53+02	549	2307	7	2018-04-27 17:15:41+02
				328	2869	No terminado	2019-04-05 23:12:28+02	548	2295	9	2018-04-27 17:15:10+02
				327	2869	No terminado	2019-04-05 22:37:31+02	547	2310	No terminado	2018-04-27 17:14:08+02
				326	2859	No terminado	2019-04-05 22:29:49+02	546	2290	8	2018-04-27 17:13:58+02
				325	2859	No terminado	2019-04-05 22:21:07+02	545	2290	No terminado	2018-04-27 17:12:52+02
				324	2867	No terminado	2019-04-05 19:14:25+02	544	2310	No terminado	2018-04-27 17:11:49+02
				323	2869	No terminado	2019-04-05 18:45:20+02	543	2280	No terminado	2018-04-27 17:11:13+02
				322	2869	No terminado	2019-04-05 17:50:53+02	542	2293	7.5	2018-04-27 17:11:10+02
				321	2869	No terminado	2019-04-05 17:34:00+02	541	2221	9.5	2018-04-27 17:10:57+02
				320	2758	No terminado	2019-04-05 17:19:41+02	540	2296	No terminado	2018-04-27 17:10:10+02
				319	2724	No terminado	2019-04-05 17:15:56+02	539	2286	8	2018-04-27 17:08:23+02
				318	2733	7.5	2019-04-05 16:59:19+02	538	2264	No terminado	2018-04-27 16:12:45+02
				317	2733	No terminado	2019-04-05 16:58:20+02	537	2264	4	2018-04-27 15:37:47+02
				316	2741	No terminado	2019-04-05 16:56:52+02	536	2270	No terminado	2018-04-27 12:43:00+02
				315	2740	No terminado	2019-04-05 16:47:20+02	535	2264	No terminado	2018-04-27 12:03:20+02
				314	2729	No terminado	2019-04-05 16:41:24+02	534	2307	7	2018-04-27 11:09:57+02
				313	2733	No terminado	2019-04-05 16:38:03+02	533	2279	No terminado	2018-04-27 10:23:28+02
				312	2901	No terminado	2019-04-05 16:36:24+02	532	2292	8	2018-04-27 09:58:31+02
				311	2770	6	2019-04-05 16:36:10+02	531	2287	No terminado	2018-04-27 09:53:56+02
				310	2745	No terminado	2019-04-05 16:35:26+02	530	2287	No terminado	2018-04-26 23:24:57+02
				309	2746	No terminado	2019-04-05 14:30:14+02	529	2287	No terminado	2018-04-26 23:06:27+02
				308	2746	No terminado	2019-04-05 14:30:12+02	528	2287	No terminado	2018-04-26 22:33:56+02
				307	2746	No terminado	2019-04-05 14:30:08+02	527	2287	No terminado	2018-04-26 22:32:46+02
				306	2851	No terminado	2019-04-05 13:51:59+02	526	2257	No terminado	2018-04-26 12:03:01+02
				305	2851	No terminado	2019-04-05 12:54:38+02	525	2257	No terminado	2018-04-26 11:58:08+02
				304	2851	No terminado	2019-04-05 12:41:20+02	524	2257	No terminado	2018-04-26 11:55:23+02
				303	2867	7	2019-04-05 11:48:32+02	523	2294	No terminado	2018-04-26 11:50:16+02
				302	2867	No terminado	2019-04-05 11:47:47+02	522	2283	8.5	2018-04-26 11:02:56+02
				301	2723	No terminado	2019-04-05 11:32:15+02	521	2294	No terminado	2018-04-25 23:20:33+02
				300	2719	No terminado	2019-04-04 11:37:18+02	520	2272	9	2018-04-25 22:08:01+02
				299	2867	7	2019-04-03 19:11:59+02	519	2294	No terminado	2018-04-25 20:19:19+02
				298	2867	No terminado	2019-04-03 19:11:51+02	518	2294	No terminado	2018-04-24 23:12:57+02
				297	2867	No terminado	2019-04-03 09:34:05+02	517	2257	8	2018-04-24 16:36:39+02
				296	2870	No terminado	2019-04-02 11:57:56+02	516	2249	8.5	2018-04-24 15:02:19+02
				295	2853	No terminado	2019-04-01 21:34:52+02	515	2249	No terminado	2018-04-24 13:13:20+02
				294	2869	5	2019-03-31 18:11:54+02	514	2272	8	2018-04-23 22:09:30+02
				293	2900	No terminado	2019-03-29 20:02:05+01	513	2248	No terminado	2018-04-23 20:06:41+02
				292	2869	2.5	2019-03-29 19:36:54+01	512	2248	No terminado	2018-04-23 20:06:36+02
				291	2869	No terminado	2019-03-29 18:30:43+01	511	2264	2.5	2018-04-23 17:21:39+02
				290	2864	No terminado	2019-03-29 18:02:02+01	510	2312	8.5	2018-04-23 12:41:45+02
				289	2996	No terminado	2019-03-29 17:21:39+01	509	2294	No terminado	2018-04-22 22:34:35+02
				288	2997	No terminado	2019-03-29 17:19:33+01	508	2258	6.5	2018-04-22 20:54:52+02
				287	2997	No terminado	2019-03-29 17:09:09+01	507	2258	No terminado	2018-04-22 20:54:48+02
				286	2738	No terminado	2019-03-29 16:55:19+01	506	2298	5	2018-04-22 19:18:55+02
				285	2863	5	2019-03-29 16:54:34+01	505	2298	No terminado	2018-04-22 19:18:20+02
				284	2856	5.5	2019-03-29 16:54:32+01	504	2298	No terminado	2018-04-22 19:16:30+02
				283	2773	7.5	2019-03-29 16:53:17+01	503	2291	7.5	2018-04-22 18:21:04+02
				282	2871	3	2019-03-29 16:51:08+01	502	2291	No terminado	2018-04-22 18:07:53+02
				281	2773	0	2019-03-29 16:49:57+01	501	2291	No terminado	2018-04-22 17:28:57+02
				280	2773	No terminado	2019-03-29 16:49:25+01	500	2291	No terminado	2018-04-22 17:24:48+02
				279	2902	3.5	2019-03-29 16:47:59+01	499	2291	No terminado	2018-04-22 16:53:02+02
				278	2852	No terminado	2019-03-29 16:47:04+01	498	2294	No terminado	2018-04-22 13:04:19+02
				277	2852	No terminado	2019-03-29 16:47:00+01	497	2294	No terminado	2018-04-22 13:04:15+02
				276	2994	3.5	2019-03-29 16:46:21+01	496	2298	5.5	2018-04-22 11:09:02+02
				275	2991	3.5	2019-03-29 16:45:36+01	495	2272	7.5	2018-04-21 17:47:42+02
				274	2995	3	2019-03-29 16:45:34+01	494	2272	No terminado	2018-04-21 17:29:33+02
				273	2862	5	2019-03-29 16:44:48+01	493	2272	No terminado	2018-04-21 17:28:03+02
				272	2868	5	2019-03-29 16:44:44+01	492	2272	5	2018-04-21 14:50:00+02
				271	2773	No terminado	2019-03-29 16:44:11+01	491	2251	No terminado	2018-04-20 21:24:00+02
				270	2851	6	2019-03-29 16:43:28+01	490	2281	4	2018-04-20 18:38:34+02
				269	2821	5	2019-03-29 16:43:25+01	489	2265	6.5	2018-04-20 18:08:31+02
				268	2900	5	2019-03-29 16:43:21+01	488	2500	5.5	2018-04-20 17:32:35+02
				267	2866	7.5	2019-03-29 16:43:15+01	487	2270	6	2018-04-20 17:30:05+02
				266	2865	7.5	2019-03-29 16:43:07+01	486	2256	No terminado	2018-04-20 17:27:50+02
				265	2872	No terminado	2019-03-29 16:41:25+01	485	2252	No terminado	2018-04-20 17:27:33+02
				264	2853	No terminado	2019-03-29 16:41:13+01	484	2306	7.5	2018-04-20 17:24:56+02
				263	2864	No terminado	2019-03-29 16:40:24+01	483	2272	5.5	2018-04-20 17:22:04+02
				262	2859	No terminado	2019-03-29 16:40:21+01	482	2292	8.5	2018-04-20 17:18:11+02
				261	2864	No terminado	2019-03-29 16:40:19+01	481	2272	No terminado	2018-04-20 17:16:44+02
				260	2860	No terminado	2019-03-29 16:39:46+01	480	2283	8.5	2018-04-20 17:16:40+02
				259	2859	No terminado	2019-03-29 16:37:10+01	479	2306	No terminado	2018-04-20 17:15:40+02
				258	2851	No terminado	2019-03-29 11:34:41+01	478	2265	No terminado	2018-04-20 17:14:28+02
				257	2866	5.5	2019-03-29 10:56:56+01	477	2250	8	2018-04-20 17:08:19+02
				256	2859	7	2019-03-29 08:50:43+01	476	2252	No terminado	2018-04-20 17:06:03+02
				255	2859	No terminado	2019-03-29 08:50:27+01	475	2261	No terminado	2018-04-20 17:05:36+02
				254	2859	No terminado	2019-03-29 08:50:25+01	474	2220	8.5	2018-04-20 17:04:33+02
				253	2859	No terminado	2019-03-28 22:46:53+01	473	2269	7	2018-04-20 17:03:42+02
				252	2865	7.5	2019-03-28 10:49:37+01	472	2266	7.5	2018-04-20 17:03:33+02
				251	2751	2.5	2019-03-28 10:37:11+01	471	2222	8	2018-04-20 17:02:49+02
				250	2867	6	2019-03-28 09:43:41+01	470	2253	8	2018-04-20 17:00:22+02
				249	2851	2.5	2019-03-27 22:21:36+01	469	2246	8.5	2018-04-20 17:00:19+02
				248	2751	2.5	2019-03-26 15:04:41+01	468	2263	8.5	2018-04-20 16:59:52+02
				247	2867	5.5	2019-03-26 11:17:04+01	467	2299	No terminado	2018-04-20 15:56:41+02
				246	2751	No terminado	2019-03-25 13:29:45+01	466	2299	No terminado	2018-04-20 15:55:44+02
				245	2867	4.5	2019-03-25 10:12:01+01	465	2287	No terminado	2018-04-20 14:52:12+02
				244	2867	No terminado	2019-03-25 08:54:47+01	464	2294	No terminado	2018-04-20 13:42:47+02
				243	2867	No terminado	2019-03-25 08:54:43+01	463	2251	No terminado	2018-04-20 12:23:19+02
				242	2751	3	2019-03-24 23:15:11+01	462	2259	2.5	2018-04-20 11:58:38+02
				241	2751	1.5	2019-03-24 20:08:15+01	461	2307	No terminado	2018-04-20 11:18:29+02
				240	2867	No terminado	2019-03-24 19:47:29+01	460	2312	8	2018-04-19 21:39:00+02
				239	2867	No terminado	2019-03-24 17:56:12+01	459	2312	8	2018-04-18 21:15:08+02
				238	2867	No terminado	2019-03-24 17:03:19+01	458	2263	6	2018-04-18 12:31:00+02
				237	2851	1	2019-03-24 16:53:36+01	457	2312	7.5	2018-04-18 11:07:55+02
				236	2867	No terminado	2019-03-24 12:56:37+01	456	2219	No terminado	2018-04-18 10:39:23+02
				235	2867	No terminado	2019-03-24 12:54:26+01	455	2248	No terminado	2018-04-17 20:58:07+02
				234	2867	5	2019-03-24 11:58:45+01	454	2255	5	2018-04-17 14:57:26+02
				233	2722	No terminado	2019-03-23 21:33:34+01	453	2263	No terminado	2018-04-17 13:01:40+02
				232	2867	No terminado	2019-03-23 19:36:54+01	452	2265	6	2018-04-17 12:55:09+02
				231	2722	3	2019-03-23 18:42:46+01	451	2265	No terminado	2018-04-17 12:51:16+02
				230	2867	4.5	2019-03-23 16:54:58+01	450	2265	No terminado	2018-04-17 12:46:43+02
				229	2860	3.5	2019-03-23 14:38:22+01	449	2265	No terminado	2018-04-17 12:32:52+02
				228	2735	No terminado	2019-03-22 17:24:49+01	448	2265	No terminado	2018-04-17 12:23:59+02
				227	2742	No terminado	2019-03-22 16:59:23+01	447	2265	No terminado	2018-04-17 12:23:54+02
				226	2745	No terminado	2019-03-22 16:49:26+01	446	2220	8.5	2018-04-17 12:20:11+02
				225	2737	No terminado	2019-03-22 16:46:16+01	445	2268	5	2018-04-17 11:50:40+02
				224	2759	4	2019-03-22 16:46:10+01	444	2312	7	2018-04-17 11:27:03+02
				223	2732	No terminado	2019-03-22 16:45:34+01	443	2255	5	2018-04-17 01:41:10+02
				222	2757	3	2019-03-22 16:43:15+01	442	2275	No terminado	2018-04-17 01:15:36+02
				221	2752	No terminado	2019-03-22 16:43:00+01	441	2275	No terminado	2018-04-17 01:14:59+02
				220	2727	3.5	2019-03-22 16:42:02+01	440	2255	5	2018-04-17 00:16:26+02
				219	2744	No terminado	2019-03-22 16:40:53+01	439	2272	No terminado	2018-04-16 22:13:11+02
				218	2730	No terminado	2019-03-22 16:39:25+01	438	2272	No terminado	2018-04-16 22:12:36+02
				217	2730	No terminado	2019-03-22 16:39:21+01	437	2272	No terminado	2018-04-16 22:10:27+02
				216	2740	No terminado	2019-03-22 16:38:58+01	436	2248	6	2018-04-16 19:33:12+02
				215	2901	5.5	2019-03-22 16:38:51+01	435	2248	No terminado	2018-04-16 19:33:07+02
				214	2733	6.5	2019-03-22 16:38:47+01	434	2258	7.5	2018-04-16 11:58:26+02
				213	2721	No terminado	2019-03-22 16:38:40+01	433	2291	6.5	2018-04-16 10:31:32+02
				212	2900	No terminado	2019-03-22 16:38:38+01	432	2272	5	2018-04-16 10:05:47+02
				211	2719	5	2019-03-22 16:38:36+01	431	2219	No terminado	2018-04-16 09:47:31+02
				210	2709	8.5	2019-03-22 16:37:53+01	430	2243	No terminado	2018-04-16 00:32:07+02
				209	2709	No terminado	2019-03-22 16:37:13+01	429	2243	No terminado	2018-04-16 00:31:34+02
				208	2722	No terminado	2019-03-22 16:37:13+01	428	2255	3	2018-04-15 23:37:24+02
				207	2741	No terminado	2019-03-22 16:37:03+01	427	2259	No terminado	2018-04-15 20:59:55+02
				206	2723	No terminado	2019-03-22 16:37:01+01	426	2280	8	2018-04-15 19:38:06+02
				205	2755	No terminado	2019-03-22 16:36:16+01	425	2294	5	2018-04-15 18:40:50+02
				204	2865	6.5	2019-03-22 16:34:32+01	424	2248	3.5	2018-04-15 16:31:17+02
				203	2754	No terminado	2019-03-22 16:33:55+01	423	2283	7.5	2018-04-15 10:27:27+02
				202	2735	3.5	2019-03-22 16:33:41+01	422	2291	No terminado	2018-04-15 09:53:19+02
				201	2724	5.5	2019-03-22 16:33:41+01	421	2244	No terminado	2018-04-14 17:53:14+02
				200	2734	5	2019-03-22 16:32:06+01	420	2283	7.5	2018-04-14 17:45:29+02
				199	2856	No terminado	2019-03-19 12:38:36+01	419	2258	6.5	2018-04-14 12:05:14+02
				198	2856	No terminado	2019-03-19 12:35:04+01	418	2294	5	2018-04-14 11:28:22+02
				197	2820	No terminado	2019-03-19 12:20:02+01	417	2294	No terminado	2018-04-14 11:27:15+02
				196	2820	No terminado	2019-03-18 11:43:24+01	416	2219	4	2018-04-14 00:06:02+02
				195	2853	No terminado	2019-03-17 19:52:54+01	415	2219	1	2018-04-13 20:03:50+02
				194	2853	1	2019-03-17 19:36:28+01	414	2291	5.5	2018-04-13 19:40:22+02
				193	2870	No terminado	2019-03-17 15:49:18+01	413	2291	No terminado	2018-04-13 19:39:02+02
				192	2870	No terminado	2019-03-17 15:49:13+01	412	2291	No terminado	2018-04-13 19:38:41+02
				191	2870	No terminado	2019-03-17 13:23:28+01	411	2291	No terminado	2018-04-13 19:36:15+02
				190	2870	No terminado	2019-03-17 13:23:23+01	410	2298	No terminado	2018-04-13 18:48:27+02
				189	2870	No terminado	2019-03-17 13:14:53+01	409	2276	No terminado	2018-04-13 18:46:15+02
				188	2709	8.5	2019-03-16 11:53:29+01	408	2294	No terminado	2018-04-13 18:07:59+02
				187	2709	No terminado	2019-03-16 11:32:03+01	407	2294	No terminado	2018-04-13 17:55:18+02
				186	2861	No terminado	2019-03-15 17:41:24+01	406	2265	No terminado	2018-04-13 17:34:23+02
				185	2871	No terminado	2019-03-15 17:36:31+01	405	2265	No terminado	2018-04-13 17:27:25+02
				184	2991	No terminado	2019-03-15 17:36:12+01	404	2281	3.5	2018-04-13 17:22:08+02
				183	2871	No terminado	2019-03-15 17:29:04+01	403	2298	5	2018-04-13 17:17:46+02
				182	2872	No terminado	2019-03-15 17:28:50+01	402	2305	2.5	2018-04-13 17:16:17+02
				181	2821	No terminado	2019-03-15 17:27:05+01	401	2299	5.5	2018-04-13 17:16:00+02
				180	2990	No terminado	2019-03-15 17:27:05+01	400	2294	4.5	2018-04-13 17:13:46+02
				179	2856	5	2019-03-15 17:25:32+01	399	2295	8	2018-04-13 17:10:51+02
				178	2770	5	2019-03-15 17:23:07+01	398	2295	No terminado	2018-04-13 17:10:31+02
				177	2851	5	2019-03-15 17:22:05+01	397	2222	No terminado	2018-04-13 17:09:59+02
				176	2866	5	2019-03-15 17:21:43+01	396	2215	6.5	2018-04-13 17:08:39+02
				175	2773	5	2019-03-15 17:20:46+01	395	2276	No terminado	2018-04-13 17:08:33+02
				174	2865	5	2019-03-15 17:19:53+01	394	2295	No terminado	2018-04-13 17:08:32+02
				173	2859	No terminado	2019-03-15 17:19:09+01	393	2282	6.5	2018-04-13 17:07:20+02
				172	2867	5	2019-03-15 17:18:50+01	392	2307	6.5	2018-04-13 17:06:42+02
				171	2867	No terminado	2019-03-15 17:18:47+01	391	2221	8.5	2018-04-13 17:06:15+02
				170	2867	No terminado	2019-03-15 17:18:45+01	390	2288	7.5	2018-04-13 17:06:11+02
				169	2867	No terminado	2019-03-15 17:18:41+01	389	2295	No terminado	2018-04-13 17:05:37+02
				168	2860	No terminado	2019-03-15 17:18:28+01	388	2279	7	2018-04-13 17:05:32+02
				167	2867	No terminado	2019-03-15 17:17:46+01	387	2292	6.5	2018-04-13 17:05:22+02
				166	2853	No terminado	2019-03-15 17:17:02+01	386	2293	5.5	2018-04-13 17:05:16+02
				165	2867	No terminado	2019-03-15 12:06:07+01	385	2283	7.5	2018-04-13 17:05:15+02
				164	2867	No terminado	2019-03-15 10:52:32+01	384	2287	6	2018-04-13 17:05:01+02
				163	2722	No terminado	2019-03-09 19:58:39+01	383	2306	7	2018-04-13 17:04:20+02
				162	2724	No terminado	2019-03-08 18:14:42+01	382	2290	6.5	2018-04-13 17:04:08+02
				161	2902	No terminado	2019-03-08 17:29:12+01	381	2286	7.5	2018-04-13 17:03:56+02
				160	2735	5	2019-03-08 17:16:30+01	380	2280	8	2018-04-13 17:03:29+02
				159	2735	No terminado	2019-03-08 17:12:51+01	379	2257	6.5	2018-04-13 16:46:24+02
				158	2735	No terminado	2019-03-08 17:12:40+01	378	2251	0	2018-04-13 13:52:33+02
				157	2735	No terminado	2019-03-08 17:10:26+01	377	2306	5	2018-04-13 12:24:08+02
				156	2734	3.5	2019-03-08 17:09:57+01	376	2265	5	2018-04-13 11:23:59+02
				155	2902	No terminado	2019-03-08 16:54:21+01	375	2292	No terminado	2018-04-13 11:03:03+02
				154	2902	No terminado	2019-03-08 16:54:18+01	374	2307	5	2018-04-13 10:40:51+02
				153	2901	5	2019-03-08 16:52:14+01	373	2257	6.5	2018-04-12 15:28:22+02
				152	2901	No terminado	2019-03-08 16:51:14+01	372	2248	No terminado	2018-04-12 12:57:45+02
				151	2746	No terminado	2019-03-08 16:48:52+01	371	2257	No terminado	2018-04-11 17:20:28+02
				150	2900	3.5	2019-03-08 16:47:11+01	370	2257	5.5	2018-04-11 15:30:11+02
				149	2873	5	2019-03-08 16:45:57+01	369	2312	5	2018-04-11 11:05:28+02
				148	2752	No terminado	2019-03-08 16:44:07+01	368	2257	5.5	2018-04-11 11:05:04+02
				147	2744	4	2019-03-08 16:43:38+01	367	2249	7.5	2018-04-10 12:17:05+02
				146	2741	No terminado	2019-03-08 16:43:32+01	366	2291	No terminado	2018-04-10 11:13:00+02
				145	2737	5	2019-03-08 16:41:45+01	365	2294	No terminado	2018-04-09 21:32:54+02
				144	2747	No terminado	2019-03-08 16:41:42+01	364	2263	No terminado	2018-04-09 21:25:10+02
				143	2720	No terminado	2019-03-08 16:41:33+01	363	2294	No terminado	2018-04-09 21:13:51+02
				142	2745	No terminado	2019-03-08 16:38:22+01	362	2248	3	2018-04-09 20:28:45+02
				141	2724	5	2019-03-08 16:37:06+01	361	2248	No terminado	2018-04-09 19:57:07+02
				140	2723	No terminado	2019-03-08 16:36:30+01	360	2280	5.5	2018-04-08 18:47:23+02
				139	2723	No terminado	2019-03-08 16:36:28+01	359	2263	No terminado	2018-04-08 18:19:47+02
				138	2723	No terminado	2019-03-08 16:36:26+01	358	2249	8.5	2018-04-08 10:53:38+02
				137	2733	5.5	2019-03-08 16:36:21+01	357	2306	3.5	2018-04-07 20:40:17+02
				136	2723	No terminado	2019-03-08 16:36:21+01	356	2291	No terminado	2018-04-07 20:10:44+02
				135	2721	No terminado	2019-03-08 16:35:58+01	355	2279	No terminado	2018-04-07 17:28:53+02
				134	2722	3.5	2019-03-08 16:35:42+01	354	2279	No terminado	2018-04-07 17:28:00+02
				133	2734	No terminado	2019-03-08 16:30:38+01	353	2279	No terminado	2018-04-07 17:20:13+02
				132	2735	No terminado	2019-03-08 16:27:13+01	352	2253	7.5	2018-04-07 16:58:15+02
				131	2737	No terminado	2019-03-07 11:43:51+01	351	2248	3	2018-04-07 16:31:44+02
				130	2737	No terminado	2019-03-07 11:37:18+01	350	2248	No terminado	2018-04-07 16:31:42+02
				129	2719	No terminado	2019-03-06 22:44:30+01	349	2248	No terminado	2018-04-07 16:31:38+02
				128	2854	5	2019-03-04 21:06:41+01	348	2272	No terminado	2018-04-06 21:44:20+02
				127	2854	No terminado	2019-03-04 21:02:26+01	347	2253	No terminado	2018-04-06 18:51:04+02
				126	2854	No terminado	2019-03-04 11:03:31+01	346	2307	No terminado	2018-04-06 18:50:33+02
				125	2854	No terminado	2019-03-04 10:47:14+01	345	2307	No terminado	2018-04-06 18:06:09+02
				124	2854	5	2019-03-04 10:03:02+01	344	2248	3.5	2018-04-06 17:47:49+02
				123	2854	No terminado	2019-03-04 09:54:50+01	343	2257	5	2018-04-06 17:45:09+02
				122	2854	No terminado	2019-03-04 09:51:31+01	342	2249	5	2018-04-06 17:45:03+02
				121	2854	No terminado	2019-03-03 17:54:48+01	341	2307	No terminado	2018-04-06 17:38:19+02
				120	2854	No terminado	2019-03-03 17:39:54+01	340	2256	No terminado	2018-04-06 17:31:17+02
				119	2853	No terminado	2019-03-03 10:25:31+01	339	2261	No terminado	2018-04-06 17:28:36+02
				118	2853	No terminado	2019-03-03 10:25:26+01	338	2261	No terminado	2018-04-06 17:28:32+02
				117	2853	No terminado	2019-03-03 10:25:04+01	337	2307	No terminado	2018-04-06 17:28:10+02
				116	2854	No terminado	2019-03-02 18:12:57+01	336	2307	No terminado	2018-04-06 17:28:06+02
				115	2854	No terminado	2019-03-02 18:02:50+01	335	2252	No terminado	2018-04-06 17:27:32+02
				114	2854	No terminado	2019-03-02 18:02:46+01	334	2270	6	2018-04-06 17:26:32+02
				113	2854	No terminado	2019-03-02 18:02:24+01	333	2269	6.5	2018-04-06 17:25:34+02
				112	2854	No terminado	2019-03-02 17:57:56+01	332	2268	5.5	2018-04-06 17:24:09+02
				111	2854	4.5	2019-03-02 15:07:28+01	331	2266	6	2018-04-06 17:23:50+02
				110	2867	No terminado	2019-03-01 17:48:16+01	330	2265	4.5	2018-04-06 17:20:28+02
				109	2857	3	2019-03-01 17:12:10+01	329	2265	No terminado	2018-04-06 17:20:23+02
				108	2857	No terminado	2019-03-01 17:11:42+01	328	2258	7	2018-04-06 17:16:24+02
				107	2873	3	2019-03-01 17:03:40+01	327	2253	4.5	2018-04-06 17:14:32+02
				106	2873	No terminado	2019-03-01 17:03:35+01	326	2253	No terminado	2018-04-06 17:14:27+02
				105	2857	No terminado	2019-03-01 17:01:15+01	325	2254	7.5	2018-04-06 17:12:51+02
				104	2853	No terminado	2019-03-01 16:59:42+01	324	2244	No terminado	2018-04-06 17:11:52+02
				103	2853	No terminado	2019-03-01 16:59:25+01	323	2250	7.5	2018-04-06 17:10:09+02
				102	2870	No terminado	2019-03-01 16:58:56+01	322	2272	6	2018-04-06 17:07:30+02
				101	2870	No terminado	2019-03-01 16:58:52+01	321	2283	7.5	2018-04-06 17:06:40+02
				100	2821	3	2019-03-01 16:57:19+01	320	2283	No terminado	2018-04-06 17:05:36+02
				99	2872	No terminado	2019-03-01 16:56:36+01	319	2283	No terminado	2018-04-06 17:05:31+02
				98	2855	2	2019-03-01 16:56:32+01	318	2246	7.5	2018-04-06 17:04:45+02
				97	2857	No terminado	2019-03-01 16:55:55+01	317	2220	8	2018-04-06 17:04:17+02
				96	2871	2	2019-03-01 16:54:59+01	316	2295	7.5	2018-04-06 12:57:42+02
				95	2853	No terminado	2019-03-01 16:54:11+01	315	2272	No terminado	2018-04-04 21:53:37+02
				94	2854	No terminado	2019-03-01 16:53:59+01	314	2284	No terminado	2018-04-04 20:56:53+02
				93	2863	4.5	2019-03-01 16:53:35+01	313	2272	No terminado	2018-04-04 11:56:31+02
				92	2863	No terminado	2019-03-01 16:53:23+01	312	2272	No terminado	2018-04-04 11:41:49+02
				91	2853	No terminado	2019-03-01 16:53:13+01	311	2272	No terminado	2018-04-03 21:47:42+02
				90	2857	No terminado	2019-03-01 16:53:09+01	310	2294	No terminado	2018-04-02 16:19:53+02
				89	2856	4.5	2019-03-01 16:53:01+01	309	2294	4.5	2018-04-02 12:16:28+02
				88	2863	No terminado	2019-03-01 16:52:59+01	308	2294	5	2018-04-02 00:43:57+02
				87	2863	No terminado	2019-03-01 16:52:57+01	307	2294	No terminado	2018-04-02 00:43:53+02
				86	2852	3	2019-03-01 16:52:47+01	306	2294	5	2018-04-01 13:53:13+02
				85	2852	No terminado	2019-03-01 16:52:33+01	305	2291	5	2018-03-31 19:42:40+02
				84	2770	4.5	2019-03-01 16:52:07+01	304	2222	No terminado	2018-03-31 16:29:58+02
				83	2862	2.5	2019-03-01 16:51:50+01	303	2294	No terminado	2018-03-31 12:09:01+02
				82	2852	No terminado	2019-03-01 16:51:23+01	302	2294	No terminado	2018-03-31 01:15:53+02
				81	2869	No terminado	2019-03-01 16:50:51+01	301	2294	No terminado	2018-03-30 20:29:08+02
				80	2866	5	2019-03-01 16:50:44+01	300	2298	2.5	2018-03-30 12:30:46+02
				79	2855	No terminado	2019-03-01 16:50:29+01	299	2280	8	2018-03-29 10:42:36+02
				78	2770	No terminado	2019-03-01 16:50:26+01	298	2290	No terminado	2018-03-29 10:36:49+02
				77	2855	No terminado	2019-03-01 16:50:25+01	297	2280	2.5	2018-03-28 22:29:36+02
				76	2862	No terminado	2019-03-01 16:50:19+01	296	2280	7.5	2018-03-28 18:22:44+02
				75	2854	No terminado	2019-03-01 16:50:17+01	295	2280	No terminado	2018-03-28 16:49:00+02
				74	2863	No terminado	2019-03-01 16:50:15+01	294	2291	5	2018-03-27 10:44:57+02
				73	2852	No terminado	2019-03-01 16:50:01+01	293	2291	No terminado	2018-03-27 10:33:34+02
				72	2864	No terminado	2019-03-01 16:49:36+01	292	2280	6	2018-03-26 20:52:35+02
				71	2859	No terminado	2019-03-01 16:49:14+01	291	2294	No terminado	2018-03-26 13:40:56+02
				70	2773	4	2019-03-01 16:48:42+01	290	2280	6.5	2018-03-26 12:17:22+02
				69	2861	2.5	2019-03-01 16:48:28+01	289	2280	No terminado	2018-03-26 12:05:47+02
				68	2867	3	2019-03-01 16:48:26+01	288	2291	2.5	2018-03-26 12:02:55+02
				67	2860	2.5	2019-03-01 16:48:26+01	287	2257	No terminado	2018-03-23 18:57:03+01
				66	2857	No terminado	2019-03-01 16:47:46+01	286	2257	No terminado	2018-03-23 18:55:23+01
				65	2770	No terminado	2019-03-01 16:47:12+01	285	2257	No terminado	2018-03-23 18:52:16+01
				64	2857	No terminado	2019-03-01 16:47:09+01	284	2299	2	2018-03-23 18:40:37+01
				63	2772	No terminado	2019-02-24 11:24:15+01	283	2281	3.5	2018-03-23 17:27:03+01
				62	2772	No terminado	2019-02-24 11:24:13+01	282	2287	6	2018-03-23 17:26:15+01
				61	2772	No terminado	2019-02-24 11:24:11+01	281	2249	6	2018-03-23 17:24:03+01
				60	2772	No terminado	2019-02-24 11:12:43+01	280	2257	5	2018-03-23 17:24:02+01
				59	2753	No terminado	2019-02-16 23:02:42+01	279	2293	No terminado	2018-03-23 17:23:43+01
				58	2753	No terminado	2019-02-16 17:20:47+01	278	2286	No terminado	2018-03-23 17:23:36+01
				57	2740	3	2019-02-16 13:32:43+01	277	2296	No terminado	2018-03-23 17:16:32+01
				56	2772	No terminado	2019-02-15 17:26:01+01	276	2307	No terminado	2018-03-23 17:15:03+01
				55	2724	No terminado	2019-02-15 16:54:36+01	275	2287	No terminado	2018-03-23 17:14:14+01
				54	2745	0.5	2019-02-09 12:14:14+01	274	2287	No terminado	2018-03-23 17:11:13+01
				53	2722	No terminado	2019-02-08 21:12:32+01	273	2310	No terminado	2018-03-23 17:10:39+01
				52	2738	No terminado	2019-02-08 18:02:24+01	272	2218	6.5	2018-03-23 17:08:54+01
				51	2746	No terminado	2019-02-08 17:59:18+01	271	2280	No terminado	2018-03-23 17:08:42+01
				50	2753	No terminado	2019-02-08 17:52:15+01	270	2288	8	2018-03-23 17:08:41+01
				49	2759	2.5	2019-02-08 17:29:52+01	269	2222	No terminado	2018-03-23 17:08:38+01
				48	2759	No terminado	2019-02-08 17:29:47+01	268	2295	7.5	2018-03-23 17:08:02+01
				47	2745	2.5	2019-02-08 17:18:55+01	267	2272	No terminado	2018-03-23 10:44:14+01
				46	2758	No terminado	2019-02-08 17:13:51+01	266	2272	No terminado	2018-03-23 00:02:40+01
				45	2757	2.5	2019-02-08 17:13:33+01	265	2272	No terminado	2018-03-23 00:02:38+01
				44	2757	No terminado	2019-02-08 17:13:22+01	264	2272	No terminado	2018-03-23 00:02:33+01
				43	2732	No terminado	2019-02-08 17:13:15+01	263	2218	No terminado	2018-03-22 23:34:45+01
				42	2724	No terminado	2019-02-08 17:09:11+01	262	2219	No terminado	2018-03-19 21:22:03+01
				41	2745	No terminado	2019-02-08 17:08:05+01	261	2259	No terminado	2018-03-19 15:49:55+01
				40	2745	No terminado	2019-02-08 17:07:58+01	260	2219	No terminado	2018-03-18 11:06:52+01
				39	2745	No terminado	2019-02-08 17:07:44+01	259	2219	No terminado	2018-03-18 11:06:48+01
				38	2725	No terminado	2019-02-08 17:06:33+01	258	2219	No terminado	2018-03-18 10:17:58+01
				37	2757	No terminado	2019-02-08 17:05:47+01	257	2219	No terminado	2018-03-17 23:20:12+01
				36	2736	No terminado	2019-02-08 17:04:50+01	256	2249	5	2018-03-17 10:49:00+01
				35	2755	No terminado	2019-02-08 17:04:28+01	255	2279	5.5	2018-03-17 08:28:32+01
				34	2735	2.5	2019-02-08 17:04:27+01	254	2279	No terminado	2018-03-17 08:26:20+01
				33	2745	No terminado	2019-02-08 17:04:14+01	253	2243	No terminado	2018-03-16 19:04:14+01
				32	2754	No terminado	2019-02-08 17:03:45+01	252	2268	3	2018-03-16 17:25:15+01
				31	2754	No terminado	2019-02-08 17:03:40+01	251	2258	6.5	2018-03-16 17:15:23+01
				30	2734	3	2019-02-08 17:03:37+01	250	2249	7.5	2018-03-16 17:15:17+01
				29	2743	No terminado	2019-02-08 17:03:27+01	249	2256	No terminado	2018-03-16 17:14:42+01
				28	2736	No terminado	2019-02-08 17:03:26+01	248	2256	No terminado	2018-03-16 17:14:38+01
				27	2742	No terminado	2019-02-08 17:01:43+01	247	2255	3.5	2018-03-16 17:13:14+01
				26	2733	4.5	2019-02-08 17:01:40+01	246	2270	7	2018-03-16 17:09:54+01
				25	2751	2	2019-02-08 17:01:30+01	245	2270	No terminado	2018-03-16 17:09:39+01
				24	2743	No terminado	2019-02-08 17:01:19+01	244	2253	6	2018-03-16 17:08:12+01
				23	2747	3	2019-02-08 17:00:48+01	243	2307	5	2018-03-16 17:08:04+01
				22	2752	No terminado	2019-02-08 17:00:46+01	242	2269	No terminado	2018-03-16 17:07:56+01
				21	2736	No terminado	2019-02-08 16:59:53+01	241	2221	7.5	2018-03-16 17:07:28+01
				20	2736	No terminado	2019-02-08 16:59:35+01	240	2266	5.5	2018-03-16 17:07:22+01
				19	2731	2.5	2019-02-08 16:59:03+01	239	2270	No terminado	2018-03-16 17:06:22+01
				18	2727	3	2019-02-08 16:58:20+01	238	2250	6	2018-03-16 17:06:17+01
				17	2736	No terminado	2019-02-08 16:58:19+01	237	2261	No terminado	2018-03-16 17:06:05+01
				16	2740	No terminado	2019-02-08 16:57:41+01	236	2261	No terminado	2018-03-16 17:06:00+01
				15	2743	No terminado	2019-02-08 16:57:25+01	235	2263	7.5	2018-03-16 17:05:53+01
				14	2730	No terminado	2019-02-08 16:57:23+01	234	2220	7.5	2018-03-16 17:05:27+01
				13	2723	No terminado	2019-02-08 16:57:22+01	233	2252	No terminado	2018-03-16 17:05:08+01
				12	2724	No terminado	2019-02-08 16:56:25+01	232	2245	No terminado	2018-03-16 17:04:55+01
				11	2741	No terminado	2019-02-08 16:56:11+01	231	2254	5.5	2018-03-16 17:04:49+01
				10	2736	No terminado	2019-02-08 16:55:24+01	230	2246	7.5	2018-03-16 17:03:34+01
				9	2744	No terminado	2019-02-08 16:55:09+01	229	2284	No terminado	2018-03-16 12:32:39+01
				8	2719	No terminado	2019-02-08 16:54:43+01	228	2250	4	2018-03-16 12:11:45+01
				7	2745	No terminado	2019-02-08 16:54:41+01	227	2279	5	2018-03-14 21:24:04+01
				6	2725	No terminado	2019-02-08 16:54:28+01	226	2263	No terminado	2018-03-13 13:27:18+01
				5	2721	No terminado	2019-02-08 16:54:11+01	225	2295	8	2018-03-11 18:10:34+01
				4	2722	No terminado	2019-02-08 16:54:09+01	224	2250	5	2018-03-11 17:17:43+01
				3	2709	4	2019-02-08 16:53:27+01	223	2221	6.5	2018-03-11 10:03:29+01
				2	2720	No terminado	2019-02-08 16:50:17+01	222	2222	No terminado	2018-03-10 19:01:31+01
				1	2	No terminado	2019-02-04 13:53:49+01	221	2222	No terminado	2018-03-10 18:13:05+01
								220	2295	7.5	2018-03-10 17:37:28+01
								219	2295	No terminado	2018-03-10 17:37:13+01
								218	2295	No terminado	2018-03-10 17:25:44+01
								217	2295	No terminado	2018-03-10 17:19:08+01
								216	2295	7.5	2018-03-09 23:35:50+01
								215	2294	No terminado	2018-03-09 18:14:02+01
								214	2293	5	2018-03-09 17:21:46+01
								213	2289	2.5	2018-03-09 17:21:32+01
								212	2310	No terminado	2018-03-09 17:20:19+01
								211	2296	5	2018-03-09 17:19:01+01
								210	2296	No terminado	2018-03-09 17:18:56+01
								209	2296	No terminado	2018-03-09 17:18:50+01
								208	2296	No terminado	2018-03-09 17:18:45+01
								207	2221	5.5	2018-03-09 17:18:33+01
								206	2307	No terminado	2018-03-09 17:15:54+01
								205	2295	5	2018-03-09 17:15:14+01
								204	2295	No terminado	2018-03-09 17:14:41+01
								203	2279	No terminado	2018-03-09 17:14:39+01
								202	2217	5	2018-03-09 17:14:38+01
								201	2280	No terminado	2018-03-09 17:14:24+01
								200	2291	4	2018-03-09 17:14:16+01
								199	2281	3.5	2018-03-09 17:14:01+01
								198	2298	4	2018-03-09 17:13:53+01
								197	2294	4	2018-03-09 17:13:32+01
								196	2292	6	2018-03-09 17:13:30+01
								195	2293	No terminado	2018-03-09 17:13:19+01
								194	2296	No terminado	2018-03-09 17:13:18+01
								193	2290	5	2018-03-09 17:13:06+01
								192	2283	5.5	2018-03-09 17:13:03+01
								191	2218	No terminado	2018-03-09 17:12:59+01
								190	2288	6.5	2018-03-09 17:12:50+01
								189	2305	6	2018-03-09 17:12:32+01
								188	2286	6	2018-03-09 17:12:27+01
								187	2272	6	2018-03-09 17:12:26+01
								186	2218	No terminado	2018-03-09 17:11:50+01
								185	2299	3.5	2018-03-09 17:11:44+01
								184	2295	No terminado	2018-03-09 17:11:29+01
								183	2287	6	2018-03-09 17:11:09+01
								182	2300	3.5	2018-03-09 17:10:48+01
								181	2299	No terminado	2018-03-09 12:03:54+01
								180	2307	No terminado	2018-03-09 11:41:23+01
								179	2312	5	2018-03-06 12:00:58+01
								178	2279	No terminado	2018-03-03 10:04:37+01
								177	2312	4.5	2018-03-02 17:49:38+01
								176	2258	4	2018-03-02 17:46:48+01
								175	2220	5	2018-03-02 17:44:27+01
								174	2256	No terminado	2018-03-02 17:43:52+01
								173	2270	No terminado	2018-03-02 17:35:59+01
								172	2275	No terminado	2018-03-02 17:31:18+01
								171	2243	No terminado	2018-03-02 17:29:41+01
								170	2265	3.5	2018-03-02 17:14:18+01
								169	2265	No terminado	2018-03-02 17:14:16+01
								168	2265	No terminado	2018-03-02 17:14:11+01
								167	2269	5	2018-03-02 17:12:13+01
								166	2254	4.5	2018-03-02 17:12:13+01
								165	2252	No terminado	2018-03-02 17:12:03+01
								164	2253	5	2018-03-02 17:11:54+01
								163	2244	No terminado	2018-03-02 12:26:01+01
								162	2279	No terminado	2018-03-02 11:25:36+01
								161	2312	5	2018-03-01 11:44:25+01
								160	2220	5	2018-02-27 12:14:39+01
								159	2312	5	2018-02-27 11:59:39+01
								158	2312	No terminado	2018-02-27 11:41:33+01
								157	2312	No terminado	2018-02-27 11:41:29+01
								156	2312	5	2018-02-26 19:50:44+01
								155	2293	No terminado	2018-02-26 12:59:18+01
								154	2294	No terminado	2018-02-26 10:50:29+01
								153	2249	No terminado	2018-02-25 20:50:32+01
								152	2249	No terminado	2018-02-25 20:26:02+01
								151	2249	No terminado	2018-02-25 20:25:12+01
								150	2244	5.5	2018-02-25 12:36:15+01
								149	2258	No terminado	2018-02-23 18:06:27+01
								148	2215	No terminado	2018-02-23 17:30:55+01
								147	2215	No terminado	2018-02-23 13:13:28+01
								146	2250	3.5	2018-02-22 12:14:39+01
								145	2279	No terminado	2018-02-22 10:52:15+01
								144	2264	No terminado	2018-02-21 11:49:49+01
								143	2294	No terminado	2018-02-20 22:20:53+01
								142	2289	3	2018-02-20 12:53:43+01
								141	2	No terminado	2018-02-20 11:17:29+01
								140	2	No terminado	2018-02-20 09:14:35+01
								139	2294	3	2018-02-20 00:53:42+01
								138	2294	No terminado	2018-02-20 00:28:10+01
								137	2286	5	2018-02-19 20:15:04+01
								136	2250	No terminado	2018-02-19 14:03:54+01
								135	2220	5	2018-02-19 12:20:28+01
								134	2222	No terminado	2018-02-19 12:08:15+01
								133	2299	No terminado	2018-02-18 17:54:47+01
								132	2244	4	2018-02-18 17:10:43+01
								131	2218	3.5	2018-02-17 22:55:47+01
								130	2218	0.5	2018-02-17 22:41:14+01
								129	2218	2	2018-02-17 22:07:16+01
								128	2250	2.5	2018-02-17 20:21:01+01
								127	2258	4.5	2018-02-17 16:36:03+01
								126	2244	4.5	2018-02-17 16:09:56+01
								125	2218	No terminado	2018-02-17 13:53:59+01
								124	2218	No terminado	2018-02-17 13:53:55+01
								123	2221	5	2018-02-17 11:44:27+01
								122	2279	2.5	2018-02-17 10:31:18+01
								121	2218	No terminado	2018-02-17 00:54:14+01
								120	2306	No terminado	2018-02-16 18:29:37+01
								119	2308	No terminado	2018-02-16 18:28:37+01
								118	2292	No terminado	2018-02-16 18:27:00+01
								117	2296	No terminado	2018-02-16 18:24:25+01
								116	2280	No terminado	2018-02-16 18:22:19+01
								115	2288	2	2018-02-16 18:21:48+01
								114	2280	No terminado	2018-02-16 18:19:31+01
								113	2218	No terminado	2018-02-16 18:15:13+01
								112	2298	No terminado	2018-02-16 18:14:30+01
								111	2301	0.5	2018-02-16 18:10:31+01
								110	2283	No terminado	2018-02-16 18:09:06+01
								109	2276	3.5	2018-02-16 18:07:29+01
								108	2307	3	2018-02-16 17:47:38+01
								107	2310	2.5	2018-02-16 17:35:42+01
								106	2309	4	2018-02-16 17:32:56+01
								105	2307	No terminado	2018-02-16 17:29:30+01
								104	2276	3.5	2018-02-16 17:24:15+01
								103	2287	3	2018-02-16 17:23:04+01
								102	2305	5	2018-02-16 17:22:42+01
								101	2305	No terminado	2018-02-16 17:22:40+01
								100	2305	No terminado	2018-02-16 17:22:37+01
								99	2305	No terminado	2018-02-16 17:22:35+01
								98	2305	No terminado	2018-02-16 17:22:30+01
								97	2281	2	2018-02-16 17:21:38+01
								96	2276	No terminado	2018-02-16 17:21:03+01
								95	2276	No terminado	2018-02-16 17:20:51+01
								94	2303	3.5	2018-02-16 17:20:16+01
								93	2299	4	2018-02-16 17:20:10+01
								92	2300	2.5	2018-02-16 17:19:40+01
								91	2222	No terminado	2018-02-16 17:19:24+01
								90	2294	3	2018-02-16 17:19:00+01
								89	2301	3	2018-02-16 17:18:26+01
								88	2298	2.5	2018-02-16 17:17:46+01
								87	2221	5	2018-02-16 17:16:53+01
								86	2218	3	2018-02-16 17:16:33+01
								85	2296	4.5	2018-02-16 17:16:32+01
								84	2280	3.5	2018-02-16 17:16:32+01
								83	2295	5	2018-02-16 17:16:32+01
								82	2293	3.5	2018-02-16 17:16:12+01
								81	2290	4	2018-02-16 17:15:57+01
								80	2288	5	2018-02-16 17:15:11+01
								79	2289	3.5	2018-02-16 17:14:22+01
								78	2291	4	2018-02-16 17:14:21+01
								77	2292	3	2018-02-16 17:14:07+01
								76	2283	4	2018-02-16 17:14:05+01
								75	2282	No terminado	2018-02-16 17:13:53+01
								74	2284	3.5	2018-02-16 17:13:51+01
								73	2287	No terminado	2018-02-16 17:13:33+01
								72	2286	2.5	2018-02-16 17:12:46+01
								71	2279	5	2018-02-16 17:12:42+01
								70	2276	No terminado	2018-02-16 17:11:22+01
								69	2217	4	2018-02-16 17:09:52+01
								68	2244	4.5	2018-02-16 16:59:34+01
								67	2279	4	2018-02-16 10:28:31+01
								66	2279	No terminado	2018-02-16 10:25:04+01
								65	2279	No terminado	2018-02-15 22:20:07+01
								64	2222	No terminado	2018-02-13 21:25:58+01
								63	2264	No terminado	2018-02-13 21:23:28+01
								62	2	No terminado	2018-02-13 15:52:39+01
								61	2221	5	2018-02-13 11:52:50+01
								60	2221	No terminado	2018-02-13 11:51:56+01
								59	2221	No terminado	2018-02-13 11:49:04+01
								58	2244	4	2018-02-11 16:09:38+01
								57	2249	No terminado	2018-02-11 10:33:10+01
								56	2271	No terminado	2018-02-09 20:04:52+01
								55	2250	No terminado	2018-02-09 18:43:10+01
								54	2256	No terminado	2018-02-09 18:41:29+01
								53	2254	No terminado	2018-02-09 18:37:35+01
								52	2252	No terminado	2018-02-09 18:34:48+01
								51	2260	No terminado	2018-02-09 18:28:23+01
								50	2213	No terminado	2018-02-09 18:26:33+01
								49	2261	No terminado	2018-02-09 18:25:35+01
								48	2220	No terminado	2018-02-09 18:17:10+01
								47	2269	No terminado	2018-02-09 18:11:19+01
								46	2270	No terminado	2018-02-09 18:07:08+01
								45	2215	No terminado	2018-02-09 18:05:35+01
								44	2215	No terminado	2018-02-09 18:05:19+01
								43	2273	No terminado	2018-02-09 17:52:40+01
								42	2272	3.5	2018-02-09 17:41:43+01
								41	2271	No terminado	2018-02-09 17:40:53+01
								40	2269	No terminado	2018-02-09 17:39:05+01
								39	2270	No terminado	2018-02-09 17:38:37+01
								38	2268	3	2018-02-09 17:37:01+01
								37	2215	No terminado	2018-02-09 17:34:23+01
								36	2256	0.5	2018-02-09 17:33:53+01
								35	2265	No terminado	2018-02-09 17:33:19+01
								34	2265	No terminado	2018-02-09 17:33:17+01
								33	2256	No terminado	2018-02-09 17:33:01+01
								32	2252	No terminado	2018-02-09 17:31:38+01
								31	2267	No terminado	2018-02-09 17:31:32+01
								30	2250	2.5	2018-02-09 17:31:05+01
								29	2243	3	2018-02-09 17:30:21+01
								28	2266	4	2018-02-09 17:29:58+01
								27	2261	1	2018-02-09 17:29:10+01
								26	2253	No terminado	2018-02-09 17:29:02+01
								25	2263	3.5	2018-02-09 17:28:19+01
								24	2256	No terminado	2018-02-09 17:27:48+01
								23	2264	1.5	2018-02-09 17:27:19+01
								22	2264	No terminado	2018-02-09 17:27:15+01
								21	2259	1.5	2018-02-09 17:27:10+01
								20	2246	5	2018-02-09 17:26:50+01
								19	2258	3.5	2018-02-09 17:26:24+01
								18	2258	No terminado	2018-02-09 17:26:20+01
								17	2260	2	2018-02-09 17:25:48+01
								16	2248	2	2018-02-09 17:25:35+01
								15	2248	No terminado	2018-02-09 17:25:33+01
								14	2244	2	2018-02-09 17:25:30+01
								13	2249	2.5	2018-02-09 17:25:29+01
								12	2248	No terminado	2018-02-09 17:25:28+01
								11	2254	2	2018-02-09 17:25:25+01
								10	2245	3	2018-02-09 17:25:05+01
								9	2257	1.5	2018-02-09 17:24:28+01
								8	2255	2	2018-02-09 17:23:49+01
								7	2251	No terminado	2018-02-09 17:23:48+01
								6	2249	No terminado	2018-02-09 17:22:58+01
								5	2220	4.5	2018-02-09 17:20:52+01
								4	2213	No terminado	2018-02-09 17:19:00+01
								3	2222	No terminado	2018-02-07 14:38:30+01
								2	2	No terminado	2018-02-06 15:50:24+01
								1	2	No terminado	2018-02-05 16:01:40+01

## Sheet: Metabolism
		Scores
		Course
	Activity	1617	1718	1819	1920
	Con I-II	6.3	6.1	6	6
	Con III	6.7	5.9	5.7	6.3
	Ejercicios 3	6	5.6	5.7	5.6
	Ejercicios 4	6.8	6.5	6.7	8.1
	Autoev4	6.38	6.78	6.14	7.82
		% Pass exam
		Course
	Activity	1617	1718	1819	1920
	Con I-II	87.5	78.3	71.7	84.8
	Con III	87	70.7	58.6	95.7
	Ejercicios 3	77.6	60	66	63
	Ejercicios 4	87	78.6	75	95.6
	Autoev4	82.61	79.63	81.13	97.67
